# Supplementary material for: A secreted form of chorismate mutase (Rv1885c) in Mycobacterium bovis BCG contributes to pathogenesis by inhibiting mitochondria-mediated apoptotic cell death of macrophages
Source: J Biomed Sci. 2023 Dec 18;30:95. doi: 10.1186/s12929-023-00988-2 (PMC10729386; doi:10.1186/s12929-023-00988-2)
Supplement: Supplementary file 2 — Additional file 2. The raw RNA-sequencing data of infected BMDMs with wild-type BCG or BΔtbcm. [file 12929_2023_988_MOESM2_ESM.xlsx]

## Sheet: Sheet1
Filter: 223		Fold change			p-value				Average of normalized Data (log2)			Normalized Data (log2)									Raw data									Annotation													Gene information
ID	Gene symbol	wt /no	del /no	del /wt	wt /no	del /no	del /wt	ANova	no	wt	del	no2	wt1	del1	no1	no4	wt2	wt3	del2	del3	no2	wt1	del1	no1	no4	wt2	wt3	del2	del3	Gene ID	Entrez ID	chromosome	start	end	width	strand	p_id	transcript_id	tss_id	bioType	Aliases	Description	NCBI search
8855	Trim39	0.39808	2.42629	6.09498	0.0193038	0.0757189	0.0304696	0.77173	3.10079	1.77192	4.37954	3.04284	2.49859	4.94437	3.089	3.16775	1.84555	0	3.78145	4.16222	91	54	178	78	91	22	0	91	101	Trim39	79263	chr17	36258873	36272004	3182	-	P15785	NM_178281	TSS4875	protein_coding	1100001D15Rik| E130103K13Rik| mKIAA4179| RBCC-B30.2| Rnf23| tfp	tripartite motif-containing 39	Trim39
4525	Slc10a1	1.14048	6.76236	5.92938	0.515967	0.00295726	0.0034991	0.226471	0.0745721	0.264216	2.8321	0.213062	0.68073	2.58994	0	0	0	0	3.16781	2.66806	2	7	30	0	0	0	0	57	32	Slc10a1	20493	chr12	80953185	80968079	2299	-	P21321	NM_001177561	TSS27553	protein_coding	Ntcp	solute carrier family 10 (sodium /bile acid cotransporter family), member 1	Slc10a1
18057	Ceacam16	0.952936	5.35004	5.61427	0.922975	0.0360568	0.036609	0.392353	0.775891	0.706343	3.19544	0.638779	1.53356	3.20172	0	1.36722	0	0	2.34012	3.72441	7	22	49	0	18	0	0	29	73	Ceacam16	330483	chr7	19852097	19861299	1635	-	P12660	NM_001033419	TSS6732	protein_coding	Gm769	carcinoembryonic antigen-related cell adhesion molecule 16	Ceacam16
14325	Coa7	0.413869	2.09411	5.05983	0.224761	0.0860527	0.0211317	0.440415	3.72872	2.45597	4.79506	4.41218	3.63878	5.22174	3.42267	2.95564	1.58707	0	4.39486	4.64001	255	133	217	101	77	17	0	143	143	Coa7	69893	chr4	108328152	108340718	2876	+	P8001	NM_027250	TSS16775	protein_coding	2010305A19Rik| AI451324| D4Ertd796e| Selrc1	cytochrome c oxidase assembly factor 7	Coa7
21596	Bbs4	0.418115	2.05329	4.91081	0.00921105	0.0230998	0.0065998	0.575052	3.36188	2.10385	4.39982	3.43129	2.72221	4.76063	3.27267	3.37721	1.27194	1.9568	4.15497	4.20212	123	65	156	90	107	12	21	120	104	Bbs4	102774	chr9	59321966	59353508	2542	-	P920	NM_175325	TSS13702	protein_coding	AW537059| AW742241| D9Ertd464e	Bardet-Biedl syndrome 4 (human)	Bbs4
21463	Pts	0.2643	1.20339	4.55312	0.0591609	0.651712	0.0449287	0.878369	2.47555	0.555797	2.74265	1.61772	1.19663	1.66705	2.41472	3.05038	0.160798	0	3.1221	3.03506	26	15	13	45	83	1	0	55	43	Pts	19286	chr9	50521617	50528641	1036	-	P11729	NM_011220	TSS22105	protein_coding	PTPS	6-pyruvoyl-tetrahydropterin synthase	Pts
5465	Zfp874b	0.240697	1.06049	4.40591	0.00297219	0.657453	0.00253069	0.895104	3.59668	1.54197	3.68141	3.63906	1.87586	3.44282	3.77691	3.34018	2.02344	0	3.88085	3.68741	144	31	59	132	104	26	0	98	71	Zfp874b	408067	chr13	67471513	67484253	3772	-	P9685	NM_001076791	TSS40	protein_coding	9630025I21Rik| Rslcan16	zinc finger protein 874b	Zfp874b
4563	Ccdc176	0.36179	1.54135	4.26034	0.0170266	0.0555831	0.000624241	0.857744	1.46677	0	2.09097	0.907124	0	1.94301	1.72704	1.6352	0	0	2.29964	2.00454	11	0	17	24	24	0	0	28	18	Ccdc176	.	chr12	84409068	84433780	2190	+	P11372	NM_028377	TSS7229	.	.	.	Ccdc176
15501	Pgm1	0.483521	2.05083	4.24145	0.232718	0.109879	0.0249993	0.699373	2.98312	1.93477	4.01932	3.26212	2.62484	4.24087	3.47357	1.59385	2.10479	0	3.29683	4.3156	108	60	107	105	23	28	0	63	113	Pgm1	66681	chr5	64092950	64128158	2176	+	P2320	NM_025700	TSS12453	protein_coding	3230402E02Rik| Pgm-1| Pgm2	phosphoglucomutase 1	Pgm1
15521	Rhoh	0.340909	1.43226	4.2013	0.0316296	0.0592276	0.00584922	0.826438	2.93879	1.38625	3.45709	2.98602	2.36023	3.27837	2.58642	3.18177	0.771826	0	3.39618	3.66854	87	48	52	52	92	6	0	68	70	Rhoh	74734	chr5	65863569	65896700	4960	+	P26042	NM_001081105	TSS24310	protein_coding	5830400A04Rik| Arhh| AU019774	ras homolog family member H	Rhoh
9377	Mib1	1.19267	4.85326	4.06925	0.797402	0.0146409	0.0300183	0.177965	0.887177	1.14137	3.16613	1.4174	2.20718	2.74204	0	0.908912	0	0	3.60994	3.0053	21	42	34	0	10	0	0	80	42	Mib1	225164	chr18	10725625	10812217	3793	+	P4027	NM_144860	TSS13451	protein_coding	DIP-1| E430019M12Rik| Mib| mKIAA1323	mindbomb E3 ubiquitin protein ligase 1	Mib1
10797	Pnpla7	0.148926	0.597991	4.01536	0.0144411	0.143687	0.0226007	0.465636	5.28451	2.53717	4.5427	5.72903	3.30334	4.9754	5.20589	4.7537	2.70963	0	4.32598	4.20212	654	103	182	373	296	47	0	136	104	Pnpla7	241274	chr2	24976033	25054072	4589	+	P26602	NM_146251	TSS6526	protein_coding	BC027342| E430013P11Rik| Nre	patatin-like phospholipase domain containing 7	Pnpla7
19487	Lat	1.14048	4.47819	3.92657	0.515967	0.00915643	0.0117251	0.184859	0.0745721	0.264216	2.23749	0.213062	0.68073	1.74115	0	0	0	0	2.25798	2.59001	2	7	14	0	0	0	0	27	30	Lat	16797	chr7	126363828	126369534	1234	-	P18645	NM_010689	TSS5128	protein_coding	p36-38| pp36	linker for activation of T cells	Lat
312	Pard3b	0.362911	1.37149	3.77914	0.112418	0.379131	0.0358393	0.891768	2.42393	0.961619	2.87968	2.11838	1.94204	2.3267	3.02219	1.86112	0	0	2.81253	3.32738	42	33	24	74	30	0	0	43	54	Pard3b	72823	chr1	61638824	62642284	8392	+	P6824	NM_001081050	TSS12341	protein_coding	1810008K04Rik| 2010002N16Rik| 2810455B10Rik| Als2cr19| PAR3B| PAR3beta| PAR3L	par-3 family cell polarity regulator beta	Pard3b
8529	Rab11fip3	0.515969	1.91975	3.72067	0.271207	0.0447051	0.0352273	0.554333	3.01276	2.05812	3.95368	3.38808	3.2907	3.82998	2.76048	2.80072	0.771826	0	3.6264	4.3156	119	102	79	60	68	6	0	81	113	Rab11fip3	215445	chr17	25989036	26069177	5188	-	P25045	NM_153140	TSS8989	protein_coding	Cart1| D030060O14Rik| mKIAA0665| Rab11-FIP3	RAB11 family interacting protein 3 (class II)	Rab11fip3
12389	Snx21	0.560755	2.07639	3.70285	0.281032	0.141104	0.0397635	0.785826	1.69302	0.858463	2.7471	1.5409	1.24985	3.25327	0.65775	2.38201	1.04345	0	2.0295	2.70556	24	16	51	6	48	9	0	22	33	Snx21	101113	chr2	164786021	164792770	1520	+	P22826	NM_133924	TSS5135	protein_coding	5730407K14Rik| AI481716	sorting nexin family member 21	Snx21
18617	Trpm4	1.82735	6.75413	3.69614	0.367894	0.00179569	0.0107134	0.646464	1.78428	2.65403	4.54005	2.0368	3.3283	4.81311	2.06244	1.03784	2.97058	0	4.48789	4.26626	39	105	162	33	12	58	0	153	109	Trpm4	68667	chr7	45303155	45333780	4245	-	P3291	NM_175130	TSS4807	protein_coding	1110030C19Rik| AW047689| LTrpC-4| LTRPC4| TRPM4B	transient receptor potential cation channel, subfamily M, member 4	Trpm4
3287	Sarm1	0.94338	3.39791	3.60185	0.802023	0.00424997	0.00322108	0.181399	0.277621	0.193532	2.04227	0.710688	0.5167	1.87881	0	0	0	0	1.87274	2.32677	8	5	16	0	0	0	0	19	24	Sarm1	237868	chr11	78472330	78497754	5044	-	P16754	NM_172795	TSS8560	protein_coding	A830091I15Rik| C78606| MyD885| Sarm	sterile alpha and HEAT /Armadillo motif containing 1	Sarm1
16020	Gm15800	0.246287	0.868106	3.52478	0.0727262	0.689762	0.00613687	0.625118	3.89346	1.87187	3.6894	3.07044	2.20718	3.89634	4.5444	3.68347	2.4229	0	3.67469	3.46493	93	42	83	232	135	37	0	84	60	Gm15800	269700	chr5	121220219	121368577	15482	+	P12488	NM_181421	TSS19601	protein_coding	A130010L24| AU042671| BC019639| EG545802| mKIAA0614| OTTMUSG00000026283	predicted gene 15800	Gm15800
8977	Supt3	0.289743	1.01201	3.49279	0.026473	0.939823	0.0139514	0.744009	3.66782	1.88066	3.68504	3.23798	2.93215	3.86354	3.91221	3.76954	1.27194	0	3.54214	3.63005	106	77	81	146	144	12	0	76	68	Supt3	109115	chr17	44777171	45119284	1483	+	P13379	NM_178652	TSS23829	protein_coding	2310066G22Rik| AI315192| SPT3| SPT3L| Supt3h	suppressor of Ty 3	Supt3
9870	Adnp2	0.420791	1.46736	3.48715	0.118996	0.210722	0.00817385	0.98793	2.11923	0.870401	2.67245	1.32877	1.53356	2.3267	2.0288	2.68735	0.668596	0	2.92326	2.70556	19	22	24	32	62	5	0	47	33	Adnp2	240442	chr18	80127135	80151482	4188	-	P3712	NM_175028	TSS13760	protein_coding	8430420L05Rik| BC024969| Kiaa0863| mKIAA0863| Zfp508	ADNP homeobox 2	Adnp2
18869	Wdr73	0.415183	1.43745	3.46222	0.0275937	0.250076	0.0484341	0.667519	3.65468	2.38649	4.17819	3.54384	2.84835	4.47602	3.67185	3.74142	2.90396	0	3.31725	4.46521	134	72	127	122	141	55	0	64	126	Wdr73	71968	chr7	80890723	80901269	2114	-	P15507	NM_028026	TSS5693	protein_coding	1200011I23Rik| 2410008B13Rik| AI848574| C85352	WD repeat domain 73	Wdr73
6669	Pdzd2	1.02501	3.5474	3.46084	0.968539	0.0211368	0.0365327	0.172967	0.988418	1.02406	2.81518	1.57982	2.03594	2.37405	0.97284	0	0	0	3.23376	2.70556	25	36	25	10	0	0	0	60	33	Pdzd2	68070	chr15	12357054	12592556	13413	-	P16920	NM_001081064	TSS6674	protein_coding	4930537L06Rik| A930022H17Rik| Gm21706| Gm82| mKIAA0300| Pdzk3	PDZ domain containing 2	Pdzd2
5454	Rsl1	0.678379	2.33703	3.44502	0.345862	0.0591546	0.0202289	0.662119	1.14941	0.589579	2.37409	1.23434	0.756243	1.94301	1.68447	0.121364	0.868161	0	2.81253	2.22715	17	8	17	23	1	7	0	43	22	Rsl1	380855	chr13	67173182	67183498	2045	+	P1399	NM_001013769	TSS912	protein_coding	rslcan-9	regulator of sex limited protein 1	Rsl1
21476	1110032A03Rik	0.169428	0.579202	3.41857	0.0273384	0.159094	0.0135283	0.664123	4.04274	1.48149	3.25488	4.39591	2.31099	3.22772	4.29132	3.13929	1.27194	0	2.94967	3.52909	252	46	50	193	89	12	0	48	63	1110032A03Rik	68721	chr9	50762828	50768152	1782	-	P15782	NM_023483	TSS1738	protein_coding	4930500N06Rik| c11orf1	RIKEN cDNA 1110032A03 gene	1110032A03Rik
8233	Fgfr1op	0.217773	0.718971	3.30147	0.0103613	0.207152	0.0352808	0.530281	4.21964	2.02053	3.74364	3.77105	2.89921	4.10716	4.48362	4.31245	1.89212	0	3.78145	3.20179	159	75	97	222	215	23	0	91	49	Fgfr1op	75296	chr17	8165518	8196470	3154	+	P21732	NM_001197046	TSS18242	protein_coding	4930553O10Rik| FOP	Fgfr1 oncogene partner	Fgfr1op
16428	Uspl1	0.591308	1.88617	3.18983	0.245103	0.00528481	0.0160413	0.67967	3.84274	3.08472	4.7582	3.95255	4.05976	4.64959	3.60494	3.94421	2.51506	1.61286	4.64157	4.96005	182	182	144	116	164	40	15	171	180	Uspl1	231915	chr5	149184560	149215434	3935	+	P18201	NM_001013378	TSS15160	protein_coding	E430026A01Rik	ubiquitin specific peptidase like 1	Uspl1
4109	Rfng	0.320013	1.01567	3.17382	0.0470083	0.953792	0.0193318	0.794992	3.48737	1.84358	3.5098	3.11087	2.28573	3.22772	3.18375	3.99274	2.29009	0	3.35725	3.86362	96	45	50	84	170	33	0	66	81	Rfng	19719	chr11	120780745	120784204	2118	-	P635	NM_009053	TSS19622	protein_coding	.	RFNG O-fucosylpeptide 3-beta-N-acetylglucosaminyltransferase	Rfng
20026	Smim19	0.545045	1.72601	3.16674	0.220421	0.108513	0.0205211	0.473428	4.68177	3.80621	5.46921	4.97255	4.57967	5.10031	5.02576	3.70305	3.09524	3.24926	5.399	5.81759	382	266	199	328	137	64	62	294	331	Smim19	102032	chr8	22462614	22476879	1459	-	P21980	NM_001012667	TSS9973	protein_coding	AI316807| BG694986| EST-c39	small integral membrane protein 19	Smim19
4079	Faap100	0.40558	1.26671	3.1232	0.032376	0.264281	0.0238841	0.661537	4.78211	3.48017	5.12319	4.50105	4.0672	5.41522	4.83457	4.97113	3.82836	1.32747	5.18785	4.66878	272	183	249	286	346	112	11	253	146	Faap100	71885	chr11	120369562	120378746	3175	-	P16462	NM_027980	TSS12450	protein_coding	2310003H01Rik	Fanconi anemia core complex associated protein 100	Faap100
16093	Rilpl1	1.03341	3.21876	3.1147	0.964989	0.0144419	0.0449667	0.450321	3.07383	3.12124	4.76033	3.8125	4.24155	4.78711	2.5631	2.4061	2.62943	0	5.04208	4.37499	164	208	159	51	49	44	0	228	118	Rilpl1	75695	chr5	124493080	124531391	2249	-	P15908	NM_021430	TSS3615	protein_coding	2900002H16Rik| 6330559I19Rik| GOSPEL	Rab interacting lysosomal protein-like 1	Rilpl1
19499	Il27	2.34585	7.18908	3.0646	0.178179	0.0113386	0.0361616	0.736583	0.52488	1.75499	3.37069	0	1.94204	3.72433	0	1.21191	2.32446	0.349904	2.72351	3.48664	0	33	73	0	15	34	2	40	61	Il27	246779	chr7	126589295	126594910	705	-	P4818	NM_145636	TSS4724	protein_coding	IL-27| IL-27p28| Il30| p28	interleukin 27	Il27
531	Mroh2a	0.921044	2.81907	3.06074	0.900257	0.0849261	0.0409641	0.182847	1.11575	0.997088	2.61097	2.17031	1.48998	2.58994	0	0	1.1237	0	1.97911	3.06422	44	21	30	0	0	10	0	21	44	Mroh2a	100040766	chr1	88227020	88262289	7502	+	P1455	NM_001281466	TSS8786	protein_coding	ENSMUSG00000044873| Heatr7b1| OTTMUSG00000020804	maestro heat-like repeat family member 2A	Mroh2a
16608	Lincpint	0.729252	2.22109	3.04572	0.573604	0.0403907	0.0153385	0.473865	2.3794	1.92389	3.53067	3.07044	2.60455	3.76041	1.2313	2.28142	2.10479	0	3.23376	3.54985	93	59	75	14	44	28	0	60	64	Lincpint	.	chr6	31093563	31218474	1965	-		NR_110471	TSS2607	.	.	.	Lincpint
21067	Zfp846	1.14055	3.46097	3.03448	0.861372	0.00605319	0.0227559	0.916672	1.26673	1.45646	3.05791	0.844571	0.601045	3.17523	0	2.14494	2.51506	0	2.92326	3.06422	10	6	48	0	39	40	0	47	44	Zfp846	244721	chr9	20581328	20595193	2755	+	P12247	NM_172919	TSS1199	protein_coding	2210010B09Rik| 9130221F13| Znf846	zinc finger protein 846	Zfp846
17585	Crebl2	0.581024	1.74118	2.99675	0.206044	0.105368	0.0427247	0.884811	2.32459	1.54126	3.12466	2.31575	1.44505	3.39772	1.88579	2.66756	2.32446	0	3.33739	2.46439	50	20	57	28	61	34	0	65	27	Crebl2	232430	chr6	134830199	134857883	2536	+	P16059	NM_177687	TSS5261	protein_coding	AI046348| B230205M03	cAMP responsive element binding protein-like 2	Crebl2
6089	3632451O06Rik	0.44639	1.33265	2.98539	0.229628	0.478264	0.0473337	0.586191	1.94419	0.780561	2.35848	2.22044	1.65691	1.94301	2.49082	0.337184	0	0	2.81253	2.17463	46	25	17	48	3	0	0	43	21	3632451O06Rik	67419	chr14	49682019	49783367	2748	-	P5493	NM_026142	TSS4880	protein_coding	AU067705	RIKEN cDNA 3632451O06 gene	3632451O06Rik
3512	Pdk2	0.139299	0.413822	2.97075	0.000968866	0.00343426	0.00795895	0.480129	4.13621	1.29247	2.86329	4.34598	1.39867	3.03499	4.12616	3.90249	1.89212	0	2.89637	2.62956	243	19	43	171	159	23	0	46	31	Pdk2	18604	chr11	95026258	95041371	2263	-	P1510	NM_133667	TSS2433	protein_coding	.	pyruvate dehydrogenase kinase, isoenzyme 2	Pdk2
10076	Macrod1	0.582525	1.72154	2.9553	0.174132	0.118104	0.0440385	0.998812	2.30799	1.52838	3.09169	1.85834	2.18001	2.46432	2.36166	2.6065	1.6426	0	3.14514	3.48664	33	41	27	43	58	18	0	56	61	Macrod1	107227	chr19	7056768	7198062	1275	+	P13311	NM_134147	TSS25885	protein_coding	AI604841| AW743046| D930010J01Rik| Lrp16	MACRO domain containing 1	Macrod1
21689	Aph1c	0.168278	0.496392	2.94983	0.0050671	0.0285837	0.000947041	0.806859	6.32913	3.75805	5.31868	6.66421	4.10379	5.3096	6.31041	5.91685	3.58077	3.51477	5.1655	5.46535	1262	188	231	814	677	93	76	249	258	Aph1c	68318	chr9	66814994	66834706	5185	-	P14507	NM_026674	TSS27441	protein_coding	0610008A10Rik| APH-1b| Aph1b	aph1 homolog C, gamma secretase subunit	Aph1c
19339	St5	0.948409	2.78662	2.93821	0.922403	0.0156173	0.0197562	0.584099	2.42489	2.34847	3.9034	3.1372	2.81342	4.13491	1.8086	1.92919	2.85777	0	3.57644	3.94426	98	70	99	26	32	53	0	78	86	St5	76954	chr7	109523911	109617147	4526	-	P21501	NM_001001326	TSS14172	protein_coding	2010004M01Rik| 2610305K15Rik	suppression of tumorigenicity 5	St5
6916	Zc3h3	0.528934	1.54843	2.92746	0.395614	0.301537	0.0182578	0.862795	2.91838	1.99954	3.54918	3.12409	2.03594	3.61034	0.36604	3.66362	2.7856	0	3.27611	3.72441	97	36	67	3	133	50	0	62	73	Zc3h3	223642	chr15	75754447	75841908	3338	-	P13713	NM_172121	TSS14604	protein_coding	BC049953| Kiaa0150| Smicl| Zc3hdc3	zinc finger CCCH type containing 3	Zc3h3
16148	Tyw1	0.489229	1.43026	2.92349	0.0962658	0.0173151	0.0163669	0.804742	3.02167	1.99025	3.53794	3.15019	1.87586	3.68733	3.10523	2.78243	2.85777	0	3.471	3.4429	99	31	71	79	67	53	0	72	59	Tyw1	100929	chr5	130255619	130341567	3073	+	P7645	NM_178897	TSS2860	protein_coding	AW125391| Rsafd1	tRNA-yW synthesizing protein 1 homolog (S. cerevisiae)	Tyw1
17011	M1ap	0.35838	1.045	2.91591	0.0319316	0.869493	0.0481097	0.539236	3.28897	1.80853	3.35248	3.21344	2.20718	3.79561	3.64989	2.90582	2.29009	0	2.78346	3.30312	104	42	77	120	74	33	0	42	53	M1ap	110958	chr6	82946922	83030309	2051	+	P9564	NM_033079	TSS26113	protein_coding	D6Mm5e	meiosis 1 associated protein	M1ap
7897	BC027231	0.441413	1.27413	2.88649	0.0704683	0.265669	0.0292595	0.697334	3.82402	2.64422	4.17354	4.09371	3.46961	4.1211	3.42267	3.87686	2.51506	0.971344	3.83909	4.48691	202	117	98	101	156	40	7	95	128	BC027231	.	chr16	44724301	44737284	2866	+	P17740	NM_145972	TSS23167	.	.	.	BC027231
9170	Efna5	0.648203	1.87036	2.88545	0.254179	0.0450114	0.0317633	0.957981	2.50982	1.88434	3.41313	2.33863	2.1241	3.22772	2.38843	2.76391	2.51506	0	3.79608	3.12083	51	39	50	44	66	40	0	92	46	Efna5	13640	chr17	62602957	62881317	5259	-	P10876	NM_207654	TSS21815	protein_coding	AL-1| AV158822| EFL-5| Ephrin-A5| Epl7| LERK-7| RAGS	ephrin A5	Efna5
9967	Ctsf	0.445702	1.27948	2.87072	0.0753049	0.343975	0.0286664	0.620848	2.57286	1.40701	2.92842	2.78417	2.06593	3.20172	2.82069	1.96206	1.46914	0	3.05071	2.41996	74	37	49	63	33	15	0	52	26	Ctsf	56464	chr19	4855129	4860912	1975	+	P386	NM_019861	TSS20428	protein_coding	AI481912	cathepsin F	Ctsf
6598	Ggact	0.163459	0.461286	2.82203	0.0926618	0.234459	0.0386161	0.782556	3.64886	1.03586	2.53259	3.3092	1.73364	2.06343	2.58642	4.44042	0.868161	0	2.45518	2.94386	112	27	19	52	236	7	0	32	40	Ggact	223267	chr14	122890860	122913165	1079	-	P698	NM_145466	TSS21528	protein_coding	A2ld1	gamma-glutamylamine cyclotransferase	Ggact
20307	Crtc1	0.282607	0.795244	2.81396	0.16733	0.650349	0.00319348	0.779883	3.36098	1.53785	3.03045	2.78417	1.94204	3.06415	4.23343	2.35751	1.84555	0.349904	3.05071	2.97491	74	33	44	185	47	22	2	52	41	Crtc1	382056	chr8	70382358	70439573	5674	-	P2158	NM_001004062	TSS9874	protein_coding	AI413414| Mect1| mKIAA0616| R74955| TORC1	CREB regulated transcription coactivator 1	Crtc1
6306	Setdb2	1.01628	2.85424	2.80853	0.966458	0.00221271	0.00548177	0.496132	2.4606	2.4839	3.97371	2.95675	2.93215	4.10716	1.95907	2.28142	2.76072	1.24634	3.82489	3.97529	85	77	97	30	44	49	10	94	88	Setdb2	239122	chr14	59402011	59440877	3034	-	P24051	NM_001081024	TSS9572	protein_coding	Clld8| Gm293| KMT1F	SET domain, bifurcated 2	Setdb2
993	Dcaf6	0.588525	1.64917	2.80222	0.216471	0.120994	0.0249099	0.598941	4.25436	3.48953	4.9761	4.73457	3.91075	5.2474	3.60494	4.20671	3.81634	2.19162	4.47885	5.09334	322	163	221	116	199	111	26	152	198	Dcaf6	74106	chr1	165329501	165460463	3305	-	P17772	NM_028759	TSS26719	protein_coding	1200006M05Rik| Iqwd1| PC326	DDB1 and CUL4 associated factor 6	Dcaf6
11163	Wdsub1	0.326035	0.901372	2.76465	0.0360178	0.670826	0.025711	0.697615	2.91904	1.30214	2.76924	2.40516	2.03594	2.94379	2.8785	3.32763	1.19972	0	2.34012	2.94386	54	36	40	66	103	11	0	29	40	Wdsub1	72137	chr2	59852365	59882606	2175	-	P26340	NM_028118	TSS4960	protein_coding	1700048E19Rik| 2610014F08Rik	WD repeat, SAM and U-box domain containing 1	Wdsub1
20646	Nol3	0.953358	2.58447	2.71091	0.920129	0.0415545	0.0453098	0.72805	1.50368	1.43477	2.87355	2.0368	1.48998	2.94379	0.46997	1.59385	2.10479	0	2.29964	3.2278	39	21	40	4	23	28	0	28	50	Nol3	78688	chr8	105276447	105281939	2869	+	P24939	NM_030152	TSS17293	protein_coding	ARC| B430311C09Rik| MYC| NOP| Nop30	nucleolar protein 3 (apoptosis repressor with CARD domain)	Nol3
8183	Mx2	3.22155	8.71761	2.70603	0.029462	0.00322276	0.00915385	0.132142	4.09201	5.77977	7.21595	5.07146	6.07121	7.27115	3.99294	0.690945	5.73741	5.46695	6.83031	7.47362	410	769	917	155	7	444	315	805	1056	Mx2	17858	chr16	97536081	97560899	2669	+		NR_003508	TSS19041	misc_RNA	AI528743| Mx-2	MX dynamin-like GTPase 2	Mx2
6752	Slc25a32	0.486809	1.31187	2.69482	0.21291	0.458114	0.040568	0.775704	2.53409	1.49552	2.92571	1.57982	2.03594	3.22772	3.18375	2.4061	1.74764	0	2.34012	3.06422	25	36	50	84	49	20	0	29	44	Slc25a32	69906	chr15	39094191	39112716	2945	-	P14455	NM_172402	TSS16282	protein_coding	2610043O12Rik| Mftc	solute carrier family 25, member 32	Slc25a32
23217	Tlr8	0.238556	0.642147	2.69181	0.175012	0.474914	0.0113821	0.485386	3.34656	1.27896	2.70754	4.25872	2.03594	2.70549	1.9229	2.92262	1.1237	0	2.78346	2.62956	228	36	33	29	75	10	0	42	31	Tlr8	170744	chrX	167242732	167263788	3158	-	P12087	NM_133212	TSS11149	protein_coding	.	toll-like receptor 8	Tlr8
18455	Cep89	0.456128	1.22586	2.68754	0.0813742	0.393861	0.0261066	0.794014	2.71798	1.58549	3.01178	3.11087	1.8416	2.94379	2.21979	2.68735	2.1438	0	2.69257	3.32738	96	30	40	38	62	29	0	39	54	Cep89	72140	chr7	35397093	35438684	2567	+	P22101	NM_028120	TSS13020	protein_coding	2610507L03Rik| Ccdc123	centrosomal protein 89	Cep89
15569	Sgcb	0.970539	2.53355	2.61045	0.885318	0.0567993	0.0494232	0.242898	3.51904	3.4759	4.8602	3.69331	3.68782	4.07886	2.93407	3.78799	3.49284	3.207	5.25821	4.99833	150	138	95	69	146	87	60	266	185	Sgcb	24051	chr5	73632749	73647731	3727	-	P11112	NM_011890	TSS13794	protein_coding	43kDa| AI747103| AI844814| beta-SG	sarcoglycan, beta (dystrophin-associated glycoprotein)	Sgcb
21098	Slc44a2	0.585054	1.50119	2.5659	0.025384	0.210947	0.0444423	0.698751	4.31097	3.53761	4.89708	4.41218	3.64872	5.36923	4.5204	3.93596	3.47766	3.4797	4.30568	4.82175	255	134	241	228	163	86	74	134	163	Slc44a2	68682	chr9	21320719	21355028	3592	+	P20883	NM_001199186	TSS888	protein_coding	1110028E10Rik| CTL2	solute carrier family 44, member 2	Slc44a2
20821	Klhl36	0.351612	0.895031	2.54551	0.0131058	0.566191	0.0233689	0.888058	2.60935	1.10141	2.44936	2.88085	1.35075	2.00448	2.27822	2.6065	1.52931	0	2.62864	2.62956	80	18	18	40	58	16	0	37	31	Klhl36	234796	chr8	119862305	119876989	2142	+	P18561	NM_146219	TSS19022	protein_coding	.	kelch-like 36	Klhl36
1284	Plxna2	0.207603	0.52595	2.53345	0.00138289	0.00140897	0.0378463	0.491872	4.35968	2.09158	3.43268	4.37946	1.97402	3.14825	4.43949	4.25393	2.94871	0.185534	3.54214	3.57033	249	34	47	215	206	57	1	76	65	Plxna2	18845	chr1	194619829	194816868	11035	+	P9950	NM_008882	TSS25203	protein_coding	2810428A13Rik| AA589422| AW457381| mKIAA0463| OCT| PlexA2| Plxn2	plexin A2	Plxna2
10657	Sfxn4	0.671606	1.70092	2.53261	0.391073	0.135676	0.0350281	0.237732	1.77112	1.19681	2.53744	0.844571	1.02406	2.06343	1.7684	2.33259	0.305457	1.85101	2.59557	2.84651	10	12	19	25	46	2	19	36	37	Sfxn4	94281	chr19	60837277	60861430	2731	-	P24364	NM_053198	TSS15768	protein_coding	.	sideroflexin 4	Sfxn4
18785	Lrrc28	0.495149	1.24784	2.52013	0.189491	0.394883	0.0187501	0.618704	2.67107	1.65701	2.99051	3.21344	2.38423	2.87962	2.63194	1.86112	1.69608	0	3.05071	3.03506	104	49	38	54	30	19	0	52	43	Lrrc28	67867	chr7	67513410	67645236	4166	-		NR_028143	TSS14556	protein_coding	1300004K21Rik| 2210012C09Rik| 2310058O11Rik	leucine rich repeat containing 28	Lrrc28
21446	Gm5617	0.535353	1.32977	2.48391	0.095465	0.240531	0.00248029	0.899046	4.26153	3.3601	4.67271	4.02485	3.447	4.88841	4.76476	3.81523	3.17273	3.44376	4.47885	4.62052	192	115	171	272	149	68	72	152	141	Gm5617	434402	chr9	48495343	48495975	633	+	P15357	NM_001004191	TSS25313	protein_coding	EG434402	predicted gene 5617	Gm5617
1581	Mcm9	0.955842	2.32248	2.42978	0.893239	0.00953091	0.00266452	0.112105	1.77789	1.71274	2.99356	2.0368	1.80651	3.06415	0.743205	2.17329	1.1237	2.05536	2.84102	3.06422	39	29	44	7	40	10	23	44	44	Mcm9	71567	chr10	53537324	53630439	3873	-	P23493	NM_027830	TSS1057	protein_coding	9030408O17Rik| Gm235| Mcmdc1	minichromosome maintenance 9 homologous recombination repair factor	Mcm9
6887	Jrk	1.06185	2.57778	2.42762	0.89559	0.0202582	0.0486387	0.947888	1.51913	1.60571	2.88526	1.02464	1.69579	2.46432	1.99435	1.36722	2.29009	0	2.89637	3.20179	13	26	27	31	18	33	0	46	49	Jrk	16469	chr15	74702412	74709322	5529	-	P18246	NM_008415	TSS17666	protein_coding	.	jerky	Jrk
6945	Maf1	0.441712	1.06599	2.41332	0.0550119	0.614099	0.0298013	0.637133	5.99587	4.81704	6.08806	5.88868	5.50335	6.12136	6.26779	5.78528	5.03194	2.69811	5.92673	6.20237	732	515	410	790	617	269	40	427	434	Maf1	68877	chr15	76351294	76354378	1835	+	P12357	NM_001164608	TSS24154	protein_coding	1110068E11Rik| AU042856	MAF1 homolog, negative regulator of RNA polymerase III	Maf1
20744	Mtss1l	0.245234	0.590268	2.40696	0.0180262	0.0869468	0.0451648	0.411312	3.92856	1.9008	3.16801	3.4206	2.00531	3.03499	4.29132	3.94421	2.62943	0	2.94967	3.46493	122	35	43	193	164	44	0	48	60	Mtss1l	244654	chr8	110721484	110741400	4709	+	P20152	NM_198625	TSS27214	protein_coding	ABBA	metastasis suppressor 1-like	Mtss1l
16362	Trrap	0.564203	1.35318	2.39839	0.0989079	0.161097	0.0390788	0.641438	4.88967	4.06395	5.32602	5.04388	4.54283	5.56554	4.61412	4.97516	4.38722	2.5706	4.87303	5.44886	402	259	277	244	347	169	36	202	255	Trrap	100683	chr5	144768792	144859773	12476	+	P23060	NM_001081362	TSS27625	protein_coding	AI481500	transformation /transcription domain-associated protein	Trrap
8670	Zfp472	0.26595	0.634737	2.38667	0.00535626	0.0139813	0.0484992	0.377328	4.51123	2.60045	3.85546	4.49597	2.83099	4.07886	4.66974	4.35019	3.33324	0	3.83909	3.61042	271	71	95	254	221	77	0	95	67	Zfp472	224691	chr17	32965831	32979211	2337	+	P19853	NM_153063	TSS16658	protein_coding	KRIM-1| Krim-1A| Krim-1B| Krim1	zinc finger protein 472	Zfp472
22542	Zfp280c	0.511293	1.19377	2.33481	0.419447	0.746263	0.0136599	0.611907	2.41898	1.4512	2.6745	1.95033	1.48998	2.27775	3.44835	0.337184	1.04345	1.73684	2.89637	2.77776	36	21	23	103	3	9	17	46	35	Zfp280c	208968	chrX	48541626	48594452	4085	-	P7677	NM_153532	TSS26693	protein_coding	BC028839| mKIAA1584| Suhw3| Zfp633| Znf280c	zinc finger protein 280C	Zfp280c
7949	Zbtb11os1	0.765223	1.77546	2.32019	0.655786	0.138698	0.0281656	0.0571497	2.21843	1.83238	3.04662	2.89635	2.23384	3.22772	2.44053	0.121364	0	2.31612	2.94967	2.94386	81	43	50	46	1	0	29	48	40	Zbtb11os1	66391	chr16	55973268	55974617	1350	-		NR_027965	TSS11023	lncRNA	2310061J03Rik	zinc finger and BTB domain containing 11, opposite strand 1	Zbtb11os1
23192	Ap1s2	0.284954	0.656623	2.30432	0.000370922	0.0352341	0.0216559	0.601244	6.77909	4.96789	6.17223	6.73166	4.98871	6.44884	6.66952	6.92375	5.23528	4.61281	5.70053	6.2665	1323	357	516	1047	1372	311	171	364	454	Ap1s2	108012	chrX	163909017	163933666	4870	+	P863	NM_001290378	TSS8288	protein_coding	1500012A13Rik| AI853648| EST1	adaptor-related protein complex 1, sigma 2 subunit	Ap1s2
6874	Trappc9	0.397109	0.900603	2.2679	0.00168095	0.456696	0.00623421	0.969193	4.78688	3.45448	4.63584	4.57033	3.53539	4.79583	4.80507	4.95897	3.28169	3.53198	4.75821	4.30343	286	123	160	280	343	74	77	186	112	Trappc9	76510	chr15	72589620	73061204	7476	-	P21298	NM_029640	TSS12548	protein_coding	1810044A24Rik| 2900005P22Rik| 4632408O18Rik| Ibp| mKIAA1882| Nibp| TRS130	trafficking protein particle complex 9	Trappc9
19916	Tmco3	0.675898	1.52022	2.24918	0.186668	0.0394003	0.0188054	0.884996	3.70356	3.13844	4.30784	3.43129	3.58801	4.48683	3.95762	3.67358	3.31626	2.14762	4.03678	4.36331	123	128	128	151	134	76	25	110	117	Tmco3	234076	chr8	13288013	13322924	4533	+	P5236	NM_172282	TSS19751	protein_coding	B230339H12Rik| C87304	transmembrane and coiled-coil domains 3	Tmco3
118	Bend6	1.56416	3.47366	2.22079	0.268645	0.0196714	0.0455506	0.0564051	1.3018	1.94718	3.09826	1.57982	2.36023	2.50742	1.7684	0	1.27194	2.00692	3.31725	3.32738	25	48	28	25	0	12	22	64	54	Bend6	320705	chr1	33852052	33907621	2292	-	P26893	NM_177235	TSS7127	protein_coding	B230209C24Rik	BEN domain containing 6	Bend6
22704	Irak1	0.445212	0.984795	2.21197	0.0281272	0.874173	0.0348452	0.570819	6.16928	5.00184	6.14717	6.16471	5.62417	6.29129	6.03132	6.29935	5.16116	3.46184	5.92673	6.19908	889	561	462	669	886	295	73	427	433	Irak1	16179	chrX	74013914	74023918	4253	-	P16522	NM_001177976	TSS8150	protein_coding	AA408924| Il1rak| IRAK| IRAK-1| IRAK1-S| IRAK1b| mPLK| Plpk	interleukin-1 receptor-associated kinase 1	Irak1
15235	Cdk5	0.507473	1.1077	2.18278	0.00102163	0.602644	0.0339943	0.981548	5.06087	4.08228	5.20844	4.99792	4.28044	4.98306	4.99561	5.18113	3.99765	3.94579	5.62472	4.9047	389	214	183	321	402	127	105	345	173	Cdk5	12568	chr5	24418242	24423530	2058	-	P23903	NM_007668	TSS11160	protein_coding	AW048668| Crk6	cyclin-dependent kinase 5	Cdk5
16910	Tigd2	0.368057	0.794593	2.15888	0.0124119	0.223842	0.0362118	0.488009	5.72095	4.27895	5.38924	5.94381	4.51048	5.64489	5.76633	5.40083	4.71971	3.1854	5.42276	5.03561	761	253	293	555	470	215	59	299	190	Tigd2	68140	chr6	59208870	59212033	3007	+	P3567	NM_001081145	TSS12847	protein_coding	3632410O17Rik	tigger transposable element derived 2	Tigd2
14582	AU040320	0.834813	1.79645	2.15192	0.378038	0.00441772	0.00494386	0.115314	2.32929	2.06882	3.17444	2.56889	2.15232	3.22772	2.12745	2.25514	1.52931	2.39352	3.27611	3.0053	62	40	50	35	43	16	31	62	42	AU040320	100317	chr4	126753555	126869694	3923	+	P21240	NM_001035525	TSS12741	protein_coding	A730047D20Rik| AAVR| Kiaa0319l	expressed sequence AU040320	AU040320
14372	Stil	0.46799	0.990755	2.11704	0.177562	0.977132	0.0426541	0.799104	2.20491	1.10946	2.19151	1.1333	1.77053	1.94301	2.76048	2.28142	1.04345	0	2.41784	2.17463	15	28	17	60	44	9	0	31	21	Stil	20460	chr4	115000118	115043198	5624	+	P18207	NM_001304551	TSS5810	protein_coding	Sil	Scl /Tal1 interrupting locus	Stil
2296	Slc39a5	0.905718	1.90118	2.09909	0.710061	0.0676788	0.0257402	0.231996	3.34311	3.20025	4.27001	3.87642	3.26507	4.63993	3.12128	2.81878	3.31626	2.99985	3.97384	4.10724	172	100	143	80	69	76	51	105	97	Slc39a5	72002	chr10	128395931	128401224	2288	-	P805	NM_028051	TSS871	protein_coding	1810013D05Rik| 2010205A06Rik| Zip5	solute carrier family 39 (metal ion transporter), member 5	Slc39a5
17902	Zfp110	1.23128	2.53666	2.06019	0.435507	0.0405883	0.0416227	0.141494	3.36287	3.66302	4.7058	3.8368	3.62877	4.53969	2.33438	3.52751	3.65015	3.70895	4.32598	5.12828	167	132	133	42	120	98	88	136	203	Zfp110	65020	chr7	12834810	12850584	3549	+	P19617	NM_022981	TSS26494	protein_coding	2900024E01Rik| N28112| NRIF| Nrif1	zinc finger protein 110	Zfp110
4219	Iah1	0.635147	1.30087	2.04815	0.168915	0.349331	0.0478701	0.908169	4.21722	3.56239	4.59671	4.2884	3.89413	4.14859	4.597	3.59193	3.63654	3.02439	4.55822	4.96779	233	161	100	241	126	97	52	161	181	Iah1	67732	chr12	21316392	21323607	926	+	P7213	NM_026347	TSS25499	protein_coding	1500019E20Rik| 4833421E05Rik	isoamyl acetate-hydrolyzing esterase 1 homolog	Iah1
15584	Kdr	0.426147	0.866525	2.0334	0.18838	0.728338	0.0321581	0.652121	5.78815	4.55758	5.58147	6.41258	5.03871	5.36923	5.93245	4.28673	4.62637	3.70895	5.84469	5.48704	1058	370	241	624	211	201	88	403	262	Kdr	16542	chr5	75933270	75978428	5451	-	P15430	NM_010612	TSS13661	protein_coding	6130401C07| Flk-1| Flk1| Krd-1| Ly73| sVEGFR-2| VEGFR-2| VEGFR2	kinase insert domain protein receptor	Kdr
6501	Elf1	0.509678	1.02687	2.01474	0.0359951	0.889275	0.0202741	0.797302	6.48796	5.51562	6.52621	6.82676	5.73797	6.50309	6.39866	6.15757	5.68877	5.01303	6.22579	6.7939	1414	608	536	866	802	429	228	527	657	Elf1	13709	chr14	79481194	79582491	4329	+	P22079	NM_007920	TSS12997	protein_coding	Elf-1| mElf-1| p70| Sts1	E74-like factor 1	Elf1
20524	Heatr3	1.25522	0.627178	0.499656	0.201237	0.0446863	0.00717548	0.165834	3.1272	3.45514	2.45414	2.73329	3.49187	2.54927	3.32904	3.2499	3.65015	3.1854	2.56174	2.22715	71	119	29	94	97	98	59	35	22	Heatr3	234549	chr8	88137885	88171943	3137	+	P9956	NM_172757	TSS10678	protein_coding	C030036P15Rik	HEAT repeat containing 3	Heatr3
4453	Mnat1	1.30185	0.647572	0.497424	0.286783	0.0479535	0.0462991	0.562771	4.71979	5.10035	4.0929	4.66388	4.51592	4.30335	4.45857	4.98718	5.25324	5.38877	4.12051	3.81298	306	254	112	218	350	315	298	117	78	Mnat1	17420	chr12	73123717	73273988	2505	+	P26508	NM_008612	TSS1688	protein_coding	E130115E11Rik| MAT1| P36	menage a trois 1	Mnat1
16108	Bri3bp	1.32494	0.657999	0.496624	0.0534088	0.0650683	0.00925316	0.455613	4.98384	5.38977	4.38	5.16082	5.27207	4.62043	4.75965	5.00306	5.57205	5.30611	4.58373	3.79569	437	437	141	271	354	395	281	164	77	Bri3bp	76809	chr5	125441568	125460885	6988	+	P26005	NM_029752	TSS8684	protein_coding	2410150I18Rik| AI841257| AW742481	Bri3 binding protein	Bri3bp
2866	Trim11	0.983691	0.483721	0.491741	0.936136	0.108838	0.0425576	0.229296	4.99842	4.9747	3.95067	4.38497	4.88738	2.27775	5.37607	5.06489	5.06789	4.96312	4.4234	4.32768	250	332	23	421	370	276	220	146	114	Trim11	94091	chr11	58978093	58991462	2327	+	P5284	NM_001290988	TSS25321	protein_coding	.	tripartite motif-containing 11	Trim11
8488	Tsr3	1.22263	0.600912	0.491493	0.548612	0.304982	0.0447689	0.453826	4.62321	4.91319	3.88844	5.30717	4.89576	4.03535	4.03591	4.16497	5.20332	4.57177	4.346	2.94386	485	334	92	160	193	304	166	138	40	Tsr3	68327	chr17	25240170	25242799	1172	+	P10907	NM_026676	TSS18997	protein_coding	0610007P22Rik| 1110014B11Rik| AL022759	TSR3 20S rRNA accumulation	Tsr3
19007	Uvrag	0.577746	0.283024	0.489877	0.0820979	0.0188189	0.0374582	0.606417	5.48051	4.68902	3.65951	5.76325	4.60542	3.12076	5.64944	4.87947	4.45858	4.95676	3.31725	4.26626	670	271	46	511	324	178	219	64	109	Uvrag	78610	chr7	98886743	99141144	3438	-	P23823	NM_178635	TSS11004	protein_coding	9530039D02Rik| AI648770| BB124205| Uvrag1| Uvragl	UV radiation resistance associated gene	Uvrag
10938	Pkn3	1.19555	0.58435	0.488771	0.321454	0.176832	0.0425236	0.283128	4.33528	4.59295	3.56018	3.8125	4.4718	2.62949	4.6422	4.42871	4.73895	4.55502	4.28509	3.27845	164	246	31	249	234	218	164	132	52	Pkn3	263803	chr2	30078766	30091019	2931	+	P26903	NM_153805	TSS6515	protein_coding	AW209115| BC034126	protein kinase N3	Pkn3
328	Klf7	3.13124	1.52958	0.488491	0.00387476	0.295684	0.0367907	0.562374	4.60681	6.25354	5.21995	4.11374	6.47064	4.29106	4.93787	4.65161	5.95594	6.28776	5.76143	5.24748	205	1018	111	308	275	518	562	380	221	Klf7	93691	chr1	64035671	64121389	1336	-	P23789	NM_033563	TSS23173	protein_coding	9830124P08Rik	Kruppel-like factor 7 (ubiquitous)	Klf7
8489	Baiap3	1.22394	0.596812	0.487616	0.547014	0.298148	0.0422953	0.447068	4.61477	4.9063	3.87012	5.29845	4.87473	4.03535	4.01887	4.16497	5.20332	4.57177	4.30568	2.94386	482	329	92	158	193	304	166	134	40	Baiap3	545192	chr17	25242659	25256364	4645	-	P7189	NM_001163270	TSS14082	protein_coding	Bap3| Gm937	BAI1-associated protein 3	Baiap3
11687	Arl14ep	1.28619	0.626753	0.487294	0.204992	0.0765413	0.010553	0.804105	4.48738	4.85048	3.81335	4.80608	4.57967	3.44282	4.09399	4.47499	5.07799	4.85097	3.96092	3.97529	339	266	59	167	242	278	203	104	88	Arl14ep	212772	chr2	106962529	106974397	3389	-	P23611	NM_001025102	TSS1825	protein_coding	2700007P21Rik| 4930448O08Rik| ARF7EP	ADP-ribosylation factor-like 14 effector protein	Arl14ep
7274	Col2a1	0.634282	0.307601	0.484959	0.280304	0.0681038	0.0402465	0.534025	3.86465	3.20785	2.16379	3.8043	3.22576	2.27775	2.98758	4.44624	2.7354	3.549	1.69684	2.41996	163	97	23	72	237	48	78	16	26	Col2a1	12824	chr15	97975602	98004724	5133	-	P23963	NM_001113515	TSS27377	protein_coding	Col2| Col2a| Col2a-1| Del1| Dmm| Lpk| Rgsc856	collagen, type II, alpha 1	Col2a1
20066	Ash2l	0.874727	0.418674	0.478633	0.390564	0.0146696	0.0296203	0.371668	5.21546	5.02236	3.95935	5.17041	5.116	3.06415	4.98687	5.4509	5.20332	4.69918	4.44212	4.05008	440	391	44	319	487	304	182	148	93	Ash2l	23808	chr8	25816001	25847694	3507	-	P21585	NM_001286207	TSS27555	protein_coding	.	ash2 (absent, small, or homeotic)-like (Drosophila)	Ash2l
12596	Rgs19	1.12964	0.540442	0.478421	0.499605	0.0337369	0.0273121	0.298903	4.77711	4.95297	3.88932	4.97984	4.57446	4.31552	4.84427	4.45781	5.21253	5.00071	3.82489	3.3747	384	265	113	288	239	306	226	94	56	Rgs19	56470	chr2	181688419	181693977	1482	-	P6708	NM_001291209	TSS26445	protein_coding	2610042F04Rik| AI324841| AW547781| GAIP	regulator of G-protein signaling 19	Rgs19
7717	Rfc4	1.99428	0.953477	0.478106	0.0695842	0.927735	0.032802	0.483326	1.45924	2.45511	1.39051	2.24487	2.62484	1.74115	0.254038	1.21191	2.29009	2.43072	1.81646	0	47	60	14	2	15	33	32	18	0	Rfc4	106344	chr16	23113948	23127730	1216	-	P3477	NM_145480	TSS11455	protein_coding	A1| AI894123| AU040575| RFC37	replication factor C (activator 1) 4	Rfc4
17602	Gm8994	1.3418	0.63999	0.476963	0.13221	0.139139	0.036603	0.179625	1.78227	2.20645	1.1384	1.72579	2.28573	1.66705	2.0288	1.55129	2.4229	1.85101	1.17701	0.223259	29	45	13	32	22	37	19	9	1	Gm8994	668137	chr6	136327539	136329983	1573	+	P838	NM_001142734	TSS8113	protein_coding	B020013A22Rik| EG668137	predicted gene 8994	Gm8994
4590	Batf	21.9889	10.4533	0.475389	7.71473e-05	0.0127906	0.00981408	0.315177	1.65119	6.10989	5.03707	2.36115	5.95383	4.26618	1.59535	0.337184	6.22967	6.13274	5.35523	5.26014	52	708	109	21	3	628	504	285	223	Batf	53314	chr12	85686720	85709087	904	+	P8806	NM_016767	TSS26601	protein_coding	B-ATF| SFA-2	basic leucine zipper transcription factor, ATF-like	Batf
4908	Mtr	0.489844	0.232324	0.47428	0.0424674	0.00751796	0.0496421	0.122123	5.21449	4.18488	3.10869	4.72592	3.62877	3.44282	5.30759	5.50208	4.22387	4.55502	3.02611	2.77776	320	132	59	401	505	150	164	51	35	Mtr	238505	chr13	12186540	12258113	4484	-	P14073	NM_001081128	TSS19317	protein_coding	AI894170| D830038K18Rik| MS	5-methyltetrahydrofolate-homocysteine methyltransferase	Mtr
2539	Cct4	1.58024	0.748544	0.473689	0.0290622	0.432891	0.0487939	0.656424	6.21388	6.87402	5.79604	6.384	6.89489	4.07886	5.84575	6.35145	6.63591	7.05999	6.08995	6.35175	1037	1370	95	587	919	835	965	479	482	Cct4	12464	chr11	22990593	23003336	1966	+	P10521	NM_009837	TSS21931	protein_coding	2610204B21Rik| A45| C78323| Cctd	chaperonin containing Tcp1, subunit 4 (delta)	Cct4
18315	Rinl	0.68498	0.324177	0.473265	0.194005	0.0296242	0.0284303	0.247087	4.5888	4.04293	2.96365	4.15299	3.76297	2.00448	5.0385	4.42871	4.01879	4.29751	3.27611	3.27845	211	146	18	331	234	129	136	62	52	Rinl	320435	chr7	28788969	28798966	2874	+	P8688	NM_177158	TSS26514	protein_coding	5830482F20Rik| 9930116N10Rik	Ras and Rab interactor-like	Rinl
18763	Mcee	0.570155	0.268163	0.470334	0.0502724	0.00761963	0.0228968	0.325752	5.4938	4.68323	3.59499	5.84741	4.81418	2.97483	5.29349	5.26255	4.87848	4.28741	3.73666	3.91254	711	315	41	397	426	241	135	88	84	Mcee	73724	chr7	64392771	64412119	696	+	P22810	NM_028626	TSS8431	protein_coding	1110007A04Rik	methylmalonyl CoA epimerase	Mcee
9799	Afg3l2	1.49722	0.69133	0.461744	0.144155	0.216976	0.0182393	0.24613	4.87207	5.45436	4.33952	4.23453	5.60897	4.63993	4.93333	5.26584	5.64865	5.02524	4.18861	4.13499	224	555	143	307	427	417	230	123	99	Afg3l2	69597	chr18	67404764	67449136	3058	-	P24930	NM_027130	TSS16889	protein_coding	2310036I02Rik| AW260507| Emv66| par	AFG3-like AAA ATPase 2	Afg3l2
21769	Gclc	0.991063	0.454183	0.458279	0.969787	0.0759368	0.0470708	0.468724	5.32653	5.31358	4.18788	4.86636	5.11241	4.03535	5.22086	5.75278	5.11773	5.64368	4.84517	3.25334	354	390	92	377	603	286	357	198	51	Gclc	14629	chr9	77754535	77794489	3427	+	P24586	NM_010295	TSS12804	protein_coding	D9Wsu168e| Ggcs-hs| GLCL-H| Glclc	glutamate-cysteine ligase, catalytic subunit	Gclc
16894	Vopp1	1.70021	0.776259	0.456566	0.0673428	0.419433	0.0309255	0.945808	4.55584	5.32156	4.19045	4.95785	5.16531	3.48656	4.08584	4.49198	5.65204	5.07895	4.68151	4.16222	378	405	61	166	245	418	239	176	101	Vopp1	232023	chr6	57752264	57825125	2886	-	P12613	NM_146168	TSS15848	protein_coding	AW146242| Ecop	vesicular, overexpressed in cancer, prosurvival protein 1	Vopp1
17964	Arhgap35	1.8942	0.861127	0.454612	0.0728472	0.425086	0.0404933	0.928686	3.65564	4.57723	3.43994	3.93764	4.08927	3.25327	3.7358	3.19565	4.98974	4.51228	3.43407	3.61042	180	186	51	128	93	261	159	70	67	Arhgap35	232906	chr7	16494473	16614993	8393	-	P20823	NM_172739	TSS16228	protein_coding	6430596G11Rik| AI841135| Grlf1| mKIAA1722| p190A| p190RhoGAP	Rho GTPase activating protein 35	Arhgap35
6052	Gnpnat1	1.67548	0.758792	0.452882	0.18352	0.519733	0.0471646	0.831084	3.39132	4.13589	2.9931	3.3548	3.99888	2.91206	4.01887	2.33259	4.54856	3.73892	2.45518	3.4429	116	174	39	158	46	190	90	32	59	Gnpnat1	54342	chr14	45376421	45388796	2536	-	P25785	NM_019425	TSS12001	protein_coding	AU017428| AU040593| EMeg32| Gpnat1| Gsnpat	glucosamine-phosphate N-acetyltransferase 1	Gnpnat1
1052	B4galt3	1.2505	0.565974	0.452599	0.103651	0.0317045	0.0178158	0.435059	2.94602	3.26852	2.12482	2.94188	3.10097	2.62949	3.00499	2.88883	3.15375	3.51477	2.07818	1.41882	84	88	31	73	73	67	76	23	10	B4galt3	57370	chr1	171270328	171276895	1998	+	P13499	NM_020579	TSS19269	protein_coding	9530061M23Rik| AA104562| AW125175| ESTM26| ESTM6| R74981	UDP-Gal:betaGlcNAc beta 1,4-galactosyltransferase, polypeptide 3	B4galt3
1363	Reps1	1.9971	0.902355	0.451833	0.0184265	0.754774	0.043671	0.979314	3.09012	4.08802	2.94189	3.28585	4.04478	2.66799	3.02219	2.93922	3.76721	4.3854	3.6264	2.12013	110	180	32	74	76	107	145	81	20	Reps1	19707	chr10	18055940	18125155	2618	+	P4243	NM_001111065	TSS16661	protein_coding	BB161292	RalBP1 associated Eps domain containing protein	Reps1
4688	Tmem251	1.12727	0.503028	0.446237	0.750961	0.26293	0.0237652	0.494895	4.24402	4.41686	3.25274	3.61115	4.37929	2.22708	5.02149	3.6024	4.16819	4.66056	3.39618	3.74256	141	230	22	327	127	144	177	68	74	Tmem251	320351	chr12	102743760	102745397	1205	+	P12091	NM_177140	TSS18010	protein_coding	D230037D09Rik	transmembrane protein 251	Tmem251
13778	Ggh	1.33621	0.580706	0.434591	0.257882	0.0960037	0.0319179	0.605297	4.63492	5.05307	3.8508	4.25872	4.8361	3.50794	4.53844	5.00701	4.79517	5.43527	4.33602	3.54985	228	320	62	231	355	227	308	137	64	Ggh	14590	chr4	20042052	20066111	1326	+	P11836	NM_010281	TSS23468	protein_coding	gamma-GH	gamma-glutamyl hydrolase	Ggh
22060	Pfkfb4	0.425524	0.184091	0.432622	0.0386641	0.0134154	0.0468416	0.389525	5.1482	3.91551	2.70669	5.1736	3.50288	1.22581	4.58548	5.53249	4.02924	4.13798	3.37685	2.77776	441	120	8	239	516	130	121	67	35	Pfkfb4	270198	chr9	108991902	109032225	3361	+	P21401	NM_173019	TSS20784	protein_coding	C230090D14	6-phosphofructo-2-kinase /fructose-2,6-biphosphatase 4	Pfkfb4
91	B3gat2	2.6007	1.12271	0.431696	0.0185782	0.51722	0.0262114	0.772541	4.62376	6.00265	4.79074	4.84654	5.96978	5.06468	4.6422	4.33772	5.57205	6.35945	4.4234	4.81319	349	716	194	249	219	395	591	146	162	B3gat2	280645	chr1	23761926	23847858	4355	+	P4089	NM_172124	TSS26819	protein_coding	GlcAT-S| Glcats	beta-1,3-glucuronyltransferase 2 (glucuronosyltransferase S)	B3gat2
7050	Tomm22	1.3733	0.591975	0.43106	0.0315445	0.197824	0.0398349	0.404878	5.81974	6.27739	5.06335	5.56896	6.18319	2.66799	6.01423	5.84156	6.42444	6.21233	5.33032	5.74741	584	832	32	661	642	720	533	280	315	Tomm22	223696	chr15	79670868	79672862	1024	+	P9227	NM_172609	TSS19095	protein_coding	2310047D01| Tom22	translocase of outer mitochondrial membrane 22 homolog (yeast)	Tomm22
6951	Hsf1	0.909528	0.389334	0.428061	0.763518	0.0870467	0.00407779	0.0695043	3.47628	3.33947	2.11536	2.66252	3.10097	2.3267	3.38329	4.055	3.55205	3.33023	1.92691	2.0635	67	88	24	98	178	91	66	20	19	Hsf1	15499	chr15	76477445	76500972	2018	+	P22142	NM_008296	TSS27316	protein_coding	AA960185| Hsf1alpha| Hsf1beta	heat shock factor 1	Hsf1
18460	Ankrd27	1.28729	0.549822	0.427117	0.259533	0.115823	0.00587113	0.320506	4.76587	5.1302	3.90291	4.2884	4.969	3.59043	4.60843	5.23591	5.31008	5.09062	4.36574	3.61042	233	352	66	243	418	328	241	140	67	Ankrd27	245886	chr7	35586247	35639237	4292	+	P19420	NM_178263	TSS24007	protein_coding	AA408090| BC016493| D330003H11Rik| Varp	ankyrin repeat domain 27 (VPS9 domain)	Ankrd27
9118	Mydgf	1.07059	0.457209	0.427062	0.544981	0.00940972	0.012839	0.156932	5.25526	5.35367	4.12619	5.33872	5.18252	4.61058	5.30055	5.1169	5.58982	5.25518	3.37685	4.13499	496	410	140	399	384	400	271	67	99	Mydgf	28106	chr17	56176541	56183920	913	-	P19777	NM_080837	TSS10956	protein_coding	D17Wsu104e| Il25| Ly6elg	myeloid derived growth factor	Mydgf
14447	Kdm4a	2.41756	1.02792	0.425189	0.00377704	0.951866	0.0471358	0.547337	6.22213	7.49568	6.26186	6.30925	7.48693	4.18886	6.24782	6.10151	7.24042	7.71998	6.36228	7.0191	984	2071	103	779	771	1274	1529	580	769	Kdm4a	230674	chr4	118137004	118180043	5127	-	P23947	NM_001161823	TSS27336	protein_coding	D4Ertd222e| JHDM3A| Jmjd2| Jmjd2a| mKIAA0677	lysine (K)-specific demethylase 4A	Kdm4a
3844	Tanc2	0.479087	0.20221	0.422073	0.103418	0.0367517	0.0282869	0.147523	4.24765	3.18601	1.94157	4.44417	3.23899	2.58994	4.66427	3.30218	3.28169	3.02439	2.17088	0	261	98	30	253	101	74	52	25	0	Tanc2	77097	chr11	105589986	105929303	11859	+	P17823	NM_181071	TSS17457	protein_coding	3526402J09Rik| 5730590C14Rik	tetratricopeptide repeat, ankyrin repeat and coiled-coil containing 2	Tanc2
21894	Mrps22	1.89396	0.798305	0.4215	0.047311	0.670281	0.0272823	0.936855	4.08821	5.00961	3.76322	4.58953	4.94096	3.46486	4.33326	2.76391	4.96816	5.11367	4.57528	2.54934	290	345	60	199	66	257	245	163	29	Mrps22	64655	chr9	98588730	98601679	1216	-	P89	NM_025485	TSS18598	protein_coding	3100002P07Rik| Rpms22	mitochondrial ribosomal protein S22	Mrps22
1301	Armt1	0.860465	0.361771	0.420437	0.614999	0.0828667	0.0289391	0.400249	2.82416	2.60735	1.35731	2.58811	2.83099	1.32551	2.2493	3.38935	2.4229	2.53688	0	2.0635	63	71	9	39	108	37	35	0	19	Armt1	73419	chr10	4432605	4455140	2290	+	P26136	NM_024261	TSS3744	protein_coding	1700052N19Rik| AW320013| AW536799	acidic residue methyltransferase 1	Armt1
6312	Mtmr6	2.43489	1.01781	0.418009	0.0035331	0.865875	0.00392073	0.901839	5.36998	6.65383	5.39544	5.52974	6.41201	5.16231	5.21714	5.34585	6.63933	6.87333	5.50073	5.49777	568	977	208	376	452	837	847	316	264	Mtmr6	219135	chr14	60265205	60302371	3837	+	P1640	NM_144843	TSS20796	protein_coding	4022440C11Rik| AI428804| AU041072	myotubularin related protein 6	Mtmr6
13728	Clvs1	0.636505	0.26507	0.416447	0.0387105	0.00997163	0.0497478	0.367961	5.03052	4.37877	3.11497	5.29553	4.24811	3.37463	4.7951	4.95489	4.23294	4.62088	3.85314	0.223259	481	209	56	278	342	151	172	96	1	Clvs1	74438	chr4	9269317	9451691	3604	+	P24581	NM_028940	TSS5773	protein_coding	4933402J24Rik| Clvl1| Rlbp1l1	clavesin 1	Clvs1
15605	Polr2b	1.36238	0.567209	0.416339	0.0242837	0.0456461	0.0104764	0.584431	6.41739	6.86352	5.59935	6.42733	6.8352	4.5603	6.31739	6.50153	7.04044	6.69372	5.87256	5.98324	1069	1314	135	818	1021	1108	747	411	372	Polr2b	231329	chr5	77310484	77349328	3812	+	P277	NM_153798	TSS19605	protein_coding	Pol2rb| Rpb140| Rpb2	polymerase (RNA) II (DNA directed) polypeptide B	Polr2b
4180	Rdh14	0.649984	0.269436	0.414527	0.150324	0.0209417	0.0447483	0.20197	4.29961	3.67808	2.40762	3.7197	3.22576	2.70549	4.40057	4.63132	3.75467	3.95859	2.94967	0.739389	153	97	33	209	271	106	106	48	4	Rdh14	105014	chr12	10390780	10395562	1472	+	P23479	NM_023697	TSS23786	protein_coding	3110030G19Rik| AW215439| PAN2	retinol dehydrogenase 14 (all-trans and 9-cis)	Rdh14
20445	Pkn1	0.696514	0.287965	0.413438	0.063658	0.00329262	0.00299431	0.330307	5.31729	4.79551	3.52125	5.43474	4.89993	3.54978	5.49171	4.97113	4.56302	4.89821	3.14514	3.79569	531	335	64	457	346	192	210	56	77	Pkn1	320795	chr8	83669762	83699179	3538	-	P2588	NM_001199593	TSS24111	protein_coding	DBK| F730027O18Rik| PAK1| Pkn| PRK1| Prkcl1| Stk3	protein kinase N1	Pkn1
14639	Col16a1	1.64661	0.664969	0.40384	0.0368981	0.263423	0.00300227	0.96764	4.6571	5.37661	4.06846	5.11517	5.38641	3.70595	4.61978	4.03969	5.33978	5.40288	4.6088	3.68741	423	474	72	245	176	335	301	167	71	Col16a1	107581	chr4	130047840	130099277	5206	+	P2697	NM_028266	TSS5599	protein_coding	2700007F12Rik| A530052M23Rik| AI838662| CA1F	collagen, type XVI, alpha 1	Col16a1
15606	Igfbp7	1.42721	0.575419	0.403179	0.0731396	0.192568	0.0395362	0.45023	6.48677	6.99996	5.68945	6.13071	7.08811	3.66846	6.6831	6.58831	7.17129	6.69754	5.716	6.48442	868	1568	70	1057	1085	1214	749	368	529	Igfbp7	29817	chr5	77349240	77408045	1213	-	P12496	NM_008048	TSS12431	protein_coding	AGM| Fstl2| Mac25	insulin-like growth factor binding protein 7	Igfbp7
18712	Prmt3	0.988236	0.395994	0.400708	0.931768	0.0216426	0.0126036	0.311619	4.22093	4.20386	2.88448	4.44417	4.25463	3.00522	4.28421	3.87686	4.32917	4.00865	3.45266	1.66711	261	210	42	192	156	162	110	71	13	Prmt3	71974	chr7	49778358	49858265	2495	+	P6568	NM_133740	TSS4963	protein_coding	2010005E20Rik| 2410018A17Rik| AL033309| Hrmt1l3	protein arginine N-methyltransferase 3	Prmt3
16176	Wbscr22	1.46518	0.5853	0.399474	0.190926	0.123699	0.0418027	0.652173	4.73222	5.2833	3.95947	4.43889	4.89158	3.64935	5.10458	4.56333	5.12749	5.7057	3.39618	4.56038	260	333	69	347	258	288	373	68	135	Wbscr22	66138	chr5	135052957	135064666	1516	-	P3770	NM_025375	TSS16507	protein_coding	1110003N24Rik	Williams Beuren syndrome chromosome region 22	Wbscr22
7827	Fam162a	2.0346	0.802925	0.394636	0.0483706	0.298486	0.0259194	0.981275	5.38212	6.40687	5.06546	5.40524	6.82537	4.67816	4.98687	5.67313	6.17422	6.10712	5.17112	5.27891	520	1305	147	319	570	604	495	250	226	Fam162a	70186	chr16	36043844	36071515	635	-	P4370	NM_027342	TSS25652	protein_coding	2310056P07Rik| HGTD-P	family with sequence similarity 162, member A	Fam162a
9518	Pura	0.706312	0.278624	0.394477	0.525331	0.164752	0.0074116	0.146003	5.9624	5.46078	4.11879	4.8859	5.25915	3.3273	5.44145	6.83338	5.62816	5.47142	4.62528	4.12118	359	433	54	441	1288	411	316	169	98	Pura	19290	chr18	36281162	36288244	1601	+	P4725	NM_008989	TSS11894	protein_coding	CAGER-1| Pur-alpha| ssCRE-BP	purine rich element binding protein A	Pura
20139	Cnot7	2.88288	1.13308	0.393038	0.0215065	0.755517	0.0459325	0.417292	4.47059	5.9981	4.65084	4.21612	5.50335	3.14825	4.86349	4.23388	6.37406	5.9874	5.02356	5.08625	221	515	47	292	203	695	455	225	197	Cnot7	18983	chr8	40492538	40515847	2761	-	P7449	NM_001271542	TSS2694	protein_coding	AU022737| CAF-1| Caf1| Pop2	CCR4-NOT transcription complex, subunit 7	Cnot7
4595	Ift43	1.22317	0.480284	0.392656	0.413794	0.00254408	0.0361796	0.734478	4.19425	4.48487	3.13621	4.03889	4.4549	3.27837	4.36056	4.16497	3.92111	4.91143	2.86896	3.2278	194	243	52	203	193	120	212	45	50	Ift43	76411	chr12	86082561	86162459	809	+	P883	NM_001199843	TSS27205	protein_coding	1700019E19Rik| R75064	intraflagellar transport 43	Ift43
6225	Pck2	0.542763	0.212077	0.390736	0.00978052	0.00326282	0.0226784	0.125894	5.20336	4.32175	2.96602	5.41604	4.29317	3.79561	5.20589	4.9508	4.16819	4.48602	2.59557	1.81168	524	216	77	373	341	144	156	36	15	Pck2	74551	chr14	55540266	55550017	3400	+	P5729	NM_028994	TSS4499	protein_coding	1810010O14Rik| 9130022B02Rik| PEPCK-M	phosphoenolpyruvate carboxykinase 2 (mitochondrial)	Pck2
10392	Fas	7.13103	2.7771	0.389439	0.00728366	0.172932	0.0477745	0.345499	1.99185	4.82596	3.46543	0.710688	4.38525	1.58894	2.69764	1.92919	5.20332	4.77345	3.96092	3.86362	8	231	12	57	32	304	192	104	81	Fas	14102	chr19	34290659	34327770	1801	+	P7087	NM_007987	TSS12822	protein_coding	AI196731| APO1| APT1| CD95| lpr| TNFR6| Tnfrsf6	Fas (TNF receptor superfamily member 6)	Fas
18864	Blm	1.49457	0.574221	0.384205	0.178819	0.160007	0.0183269	0.643118	2.5138	3.09353	1.71348	2.83332	2.74092	1.94301	1.68447	2.76391	3.4311	3.02439	0.986109	2.00454	77	66	17	23	66	83	52	7	18	Blm	12144	chr7	80454993	80535119	4946	-	P9024	NM_001042527	TSS18943	protein_coding	.	Bloom syndrome, RecQ helicase-like	Blm
11597	Zfp408	1.49455	0.568974	0.3807	0.101878	0.256511	0.0281633	0.53454	2.72113	3.30084	1.90756	2.06451	3.07171	1.81162	3.15286	2.74515	3.39921	3.4069	2.7538	0	40	86	15	82	65	81	70	41	0	Zfp408	381410	chr2	91643688	91649791	3740	-	P202	NM_001033451	TSS22107	protein_coding	Gm1011| RP23-176N9.6	zinc finger protein 408	Zfp408
9341	Crem	1.21326	0.461615	0.380475	0.417804	0.138561	0.0142935	0.190562	3.55115	3.83003	2.43591	2.80074	3.90246	3.25327	4.03591	3.56008	3.72924	3.85293	1.81646	1.66711	75	162	51	160	123	104	98	18	13	Crem	12916	chr18	3266354	3337589	3999	-	P2589	NM_001110853	TSS13105	protein_coding	ICER| ICERI	cAMP responsive element modulator	Crem
9349	9430020K01Rik	2.09062	0.79534	0.380432	0.0618998	0.294937	0.0291938	0.958402	3.14659	4.21053	2.81624	3.29757	3.59831	2.84644	3.43557	2.56431	4.28622	4.58007	2.7538	2.84651	111	129	37	102	56	157	167	41	37	9430020K01Rik	240185	chr18	4634929	4682869	6731	+	P551	NM_001081963	TSS25005	protein_coding	1110056P05Rik| Gm328| Jcad| mKIAA1462	RIKEN cDNA 9430020K01 gene	9430020K01Rik
11667	Cstf3	1.36934	0.520483	0.380099	0.391229	0.225727	0.0223667	0.4517	3.70858	4.16206	2.7665	3.15019	3.76297	2.12007	3.15286	4.42282	4.09044	4.52953	3.1221	2.8797	99	146	20	82	233	136	161	55	38	Cstf3	228410	chr2	104590484	104665425	2852	+	P22339	NM_001037326	TSS712	protein_coding	4732468G05Rik| C79532| CstF-77	cleavage stimulation factor, 3' pre-RNA, subunit 3	Cstf3
16926	Mad2l1	2.14982	0.813621	0.37846	0.0773501	0.748283	0.0294579	0.962356	2.35522	3.45944	2.05765	2.31575	3.447	1.50636	0.46997	3.16775	3.17273	3.70895	1.08471	2.91214	50	115	11	4	91	68	88	8	39	Mad2l1	56150	chr6	66535468	66540991	1725	+	P12658	NM_019499	TSS3077	protein_coding	AA673185| MAD2	MAD2 mitotic arrest deficient-like 1	Mad2l1
17309	Cxcl12	2.19789	0.830033	0.37765	0.0283553	0.687568	0.0267432	0.742142	5.17868	6.3148	4.90992	5.7569	5.92957	3.25327	4.80507	4.7348	6.46737	6.4819	5.57045	5.05026	667	696	51	280	292	742	644	332	192	Cxcl12	20315	chr6	117168535	117181368	8456	+	P821	NM_013655	TSS19967	protein_coding	Pbsf| Scyb12| Sdf1| Tlsf| Tpar1	chemokine (C-X-C motif) ligand 12	Cxcl12
21922	Pccb	0.488257	0.183574	0.375977	0.0107746	0.000886796	0.0473266	0.0638495	4.04074	3.00645	1.59517	3.8368	3.43556	2.17457	4.07763	4.18599	2.90396	2.53688	1.75789	0.223259	167	114	21	165	196	55	35	17	1	Pccb	66904	chr9	100982038	101034875	2291	-	P8072	NM_025835	TSS18805	protein_coding	1300012P06Rik| AI314687| R74805	propionyl Coenzyme A carboxylase, beta polypeptide	Pccb
10690	Sec61a2	0.968659	0.363593	0.375357	0.822124	0.0155346	0.00924836	0.680566	3.11248	3.06654	1.65288	3.27403	3.22576	0.739356	3.25822	2.74515	2.88105	3.07225	2.29964	1.50642	109	97	4	89	65	54	54	28	11	Sec61a2	57743	chr2	5870987	5895353	2369	-	P1775	NM_021305	TSS16873	protein_coding	.	Sec61, alpha subunit 2 (S. cerevisiae)	Sec61a2
21380	C2cd2l	0.58763	0.218586	0.371978	0.00895275	0.000979569	0.00198906	0.279349	3.96484	3.19782	1.77111	3.84481	3.04184	1.11869	4.18079	3.84197	3.22824	3.31041	2.07818	1.94308	168	84	7	178	152	71	65	23	17	C2cd2l	71764	chr9	44309237	44320282	4334	-	P3984	NM_027909	TSS20033	protein_coding	1300006O23Rik| Tmem24	C2 calcium-dependent domain containing 2-like	C2cd2l
15674	Cxcl5	90.8902	33.8086	0.371972	1.69975e-05	0.044655	0.00878038	0.362395	1.60666	8.11271	6.68598	1.50089	8.00657	5.17573	1.04192	2.08652	8.21002	8.11438	7.24706	6.91689	23	2974	210	11	37	2503	2012	1077	716	Cxcl5	20311	chr5	90759298	90761625	1656	+	P8345	NM_009141	TSS20069	protein_coding	AMCF-II| Cxcl6| ENA-78| GCP-2| LIX| Scyb5| Scyb6	chemokine (C-X-C motif) ligand 5	Cxcl5
14730	Pafah2	1.04923	0.387369	0.369195	0.888142	0.133802	0.0165556	0.63741	2.50151	2.57084	1.13329	2.6258	2.20718	1.22581	1.28927	3.06559	2.65666	2.78685	1.69684	0	65	42	8	15	84	45	43	16	0	Pafah2	100163	chr4	134396320	134427412	3477	+	P12633	NM_133880	TSS15454	protein_coding	2310074E22Rik| AI507170	platelet-activating factor acetylhydrolase 2	Pafah2
7758	Lsg1	1.66994	0.615509	0.368581	0.124321	0.0849216	0.0496144	0.860906	4.76402	5.50382	4.06388	4.86636	5.06864	4.31552	4.78001	4.63642	5.27975	5.99362	3.00108	4.4761	354	378	113	275	272	321	457	50	127	Lsg1	224092	chr16	30561369	30587589	2302	-	P18364	NM_178069	TSS22604	protein_coding	5830465I20| AA409273| D16Bwg1547e	large 60S subunit nuclear export GTPase 1	Lsg1
5267	Ippk	1.70721	0.626041	0.366705	0.161323	0.402564	0.0147581	0.77548	1.784	2.55564	1.10833	2.33863	2.36023	1.32551	2.09531	0	2.85777	2.39352	1.56641	0	51	48	9	34	0	53	31	14	0	Ippk	75678	chr13	49421223	49463060	3344	+		NR_075085	TSS11940	protein_coding	1810043M15Rik| InsP6	inositol 1,3,4,5,6-pentakisphosphate 2-kinase	Ippk
4760	Eml1	0.816727	0.299	0.366095	0.515462	0.0803971	0.0456389	0.319229	3.88454	3.59247	2.14276	3.3092	3.38887	0.877185	4.45857	3.63334	3.77965	3.58244	3.23376	1.00303	112	110	5	218	130	108	80	60	6	Eml1	68519	chr12	108371153	108539564	4474	+	P3041	NM_001286346	TSS344	protein_coding	1110008N23Rik| A930030P13Rik| AA171013| AI847476| AI853955| ELP79| EMAP| EMAPL| heco	echinoderm microtubule associated protein like 1	Eml1
8580	Fance	0.558097	0.203648	0.364898	0.0115046	0.000242624	0.0381934	0.469827	4.64957	3.80816	2.35373	4.6774	3.80803	2.06343	4.66974	4.60034	3.28169	4.19314	3.02611	1.589	309	151	19	254	265	74	126	51	12	Fance	72775	chr17	28313530	28326574	2111	+	P5269	NM_001163819	TSS21712	protein_coding	2810451D06Rik| AI415634| AW209126	Fanconi anemia, complementation group E	Fance
2936	Akap10	0.717027	0.259262	0.361579	0.374202	0.049824	0.0373819	0.213222	3.83398	3.35408	1.88646	3.08404	2.81342	2.00448	4.38736	3.74142	3.383	3.72402	0.641987	2.46439	94	70	18	207	141	80	89	4	27	Akap10	56697	chr11	61871307	61930257	3879	-	P95	NM_019921	TSS21320	protein_coding	1500031L16Rik| B130049N18Rik| D-AKAP-2| D-AKAP2| PRKA10	A kinase (PRKA) anchor protein 10	Akap10
16524	Cav1	1.36354	0.492592	0.36126	0.25876	0.154767	0.0327457	0.356471	3.28847	3.73583	2.26693	2.56889	4.05229	2.54927	3.39653	3.68347	3.69024	3.38811	2.92326	0	62	181	29	99	135	101	69	47	0	Cav1	12389	chr6	17306335	17341328	2932	+	P20150	NM_007616	TSS11553	protein_coding	Cav| Cav-1	caveolin 1, caveolae protein	Cav1
2938	Adora2b	18.0925	6.52884	0.360859	0.00224532	0.0413256	0.0194622	0.377228	2.91933	7.09665	5.62616	2.66252	7.03603	4.49756	3.53477	2.25514	6.75566	7.42049	6.11932	5.809	67	1512	129	110	43	908	1241	489	329	Adora2b	11541	chr11	62248984	62266452	1844	+	P8592	NM_007413	TSS20034	protein_coding	A2b| A2BAR| A2BR| AA2BR| AI480866| AI605384	adenosine A2b receptor	Adora2b
6628	Osmr	3.89987	1.40184	0.359458	0.00882532	0.614126	0.0238009	0.565701	2.95056	4.91399	3.43788	2.52967	4.68487	1.74115	3.86533	1.50742	4.83743	5.17524	4.23229	3.3747	60	287	14	141	21	234	256	127	56	Osmr	18414	chr15	6813577	6874313	4835	-	P26053	NM_011019	TSS445	protein_coding	OSMRB	oncostatin M receptor	Osmr
12107	Thbd	1.15226	0.413342	0.358723	0.539991	0.00468045	0.0268852	0.26512	4.13273	4.3372	2.85814	3.85278	3.68782	2.91206	4.25541	4.25393	4.54127	4.61281	3.1221	2.46439	169	138	39	188	206	189	171	55	27	Thbd	21824	chr2	148404471	148408188	3718	-	P20175	NM_009378	TSS16221	protein_coding	AI385582| CD141| TM	thrombomodulin	Thbd
5414	Zfp935	1.51689	0.541211	0.356789	0.343746	0.304758	0.0388266	0.454966	3.00368	3.6048	2.11795	2.17031	2.88246	2.54927	3.80699	2.47604	3.79199	3.93289	1.49649	2.12013	44	74	29	135	52	109	104	13	20	Zfp935	71508	chr13	62453016	62466812	2472	-	P11191	NM_001136496	TSS16141	protein_coding	8430426H19Rik| Es113	zinc finger protein 935	Zfp935
11008	Tor2a	0.911791	0.324848	0.356274	0.810443	0.102648	0.0256987	0.255231	4.81167	4.67844	3.1895	3.82064	4.28682	3.37463	4.70212	5.46243	4.56302	5.07308	2.25798	3.61042	165	215	56	260	491	192	238	27	67	Tor2a	30933	chr2	32757234	32762244	1716	+	P21574	NM_152800	TSS20693	protein_coding	Prosalusin	torsin family 2, member A	Tor2a
8578	Ppard	3.34355	1.18606	0.35473	0.0183248	0.626961	0.0366126	0.839589	3.18511	4.92649	3.43129	3.05671	4.38525	3.14825	3.35642	3.12485	4.92402	5.32105	4.08522	2.70556	92	231	47	96	88	249	284	114	33	Ppard	19015	chr17	28232754	28301469	3218	+	P6126	NM_011145	TSS2834	protein_coding	Nr1c2| NUC-1| NUC1| PPAR-beta| PPAR-delta| Pparb| Pparb /d| PPARdelta| PPAR[b]	peroxisome proliferator activator receptor delta	Ppard
14970	Casz1	4.29145	1.49997	0.349525	0.00167611	0.550489	0.0212657	0.927276	1.39274	3.49421	1.97767	1.61772	3.35283	1.81162	0	1.92919	3.4311	3.67835	2.86896	0	26	107	15	0	32	83	86	45	0	Casz1	69743	chr4	148804392	148954892	7966	+	P25699	NM_001159344	TSS2010	protein_coding	2410019P08Rik| AV096627| BC040081| Cst| D4Ertd432e	castor zinc finger 1	Casz1
6640	Lmbrd2	0.660223	0.230124	0.348556	0.0137085	0.00277694	0.0131352	0.173639	4.69573	4.09675	2.57621	4.73888	4.07459	3.3273	4.83943	4.48634	3.95441	4.24627	2.62864	0.739389	323	184	54	287	244	123	131	37	4	Lmbrd2	320506	chr15	9140570	9197450	3046	+	P26141	NM_177178	TSS5345	protein_coding	9930036E21Rik	LMBR1 domain containing 2	Lmbrd2
19482	D430042O09Rik	1.06408	0.370204	0.347911	0.779565	0.0136307	0.0339713	0.484036	3.09835	3.18795	1.66474	3.3548	2.60455	0.416532	2.8785	3.01949	3.53748	3.26993	1.87274	2.17463	116	59	2	66	81	90	63	19	21	D430042O09Rik	233865	chr7	125707876	125874797	6191	+	P2888	NM_001081022	TSS16353	protein_coding	Kiaa0556	RIKEN cDNA D430042O09 gene	D430042O09Rik
3568	Mrpl10	0.990389	0.342871	0.346199	0.977447	0.108146	0.0355783	0.233921	5.42334	5.4094	3.87908	4.69523	4.89993	1.58894	6.05449	5.18461	5.58274	5.63574	4.6088	4.06458	313	335	12	680	403	398	355	167	94	Mrpl10	107732	chr11	97041586	97049213	1682	+	P9337	NM_026154	TSS14862	protein_coding	0610040E02Rik| C78440| MRP-L8| Rpml8	mitochondrial ribosomal protein L10	Mrpl10
605	Dtymk	1.193	0.406696	0.340902	0.220035	0.0225161	0.00848356	0.71745	2.96272	3.21731	1.66474	3.21344	3.08641	0.223246	2.8009	2.83661	3.115	3.42545	1.87274	2.22715	104	87	1	62	70	65	71	19	22	Dtymk	21915	chr1	93792576	93801934	1419	-	P17701	NM_001105667	TSS2647	protein_coding	AU044245| CDC8| D10Ertd203e| mtmk| Tmk| TMPK| TYPK	deoxythymidylate kinase	Dtymk
18015	Dmwd	2.36608	0.797519	0.337064	0.0470322	0.485266	0.0311922	0.640836	2.16969	3.41219	1.84329	2.44787	3.68782	2.37405	1.50036	2.38201	2.7354	3.63119	1.69684	1.22585	56	138	25	19	48	48	83	16	8	Dmwd	13401	chr7	19076200	19082775	2520	+	P1563	NM_010058	TSS11523	protein_coding	Dm9| DMR-N9	dystrophia myotonica-containing WD repeat motif	Dmwd
9855	Pias2	0.798451	0.268328	0.336061	0.328732	0.0371155	0.0445109	0.0523652	4.68216	4.35744	2.78423	4.71722	4.50502	3.95978	4.16539	5.03431	4.45083	4.08062	1.6331	1.00303	318	252	87	176	362	177	116	15	6	Pias2	17344	chr18	77065208	77155708	8501	+	P5533	NM_001164167	TSS12271	protein_coding	6330408K17Rik| AI462206| ARIP3| AU018068| Dib| Miz1| PIASxalpha| PIASxb| PIASxbeta| SIZ2	protein inhibitor of activated STAT 2	Pias2
15462	Slit2	2.2729	0.75649	0.332831	0.00734318	0.489077	0.0197866	0.699466	4.14638	5.33092	3.74378	4.16584	4.98086	4.10716	4.24079	4.02421	5.52481	5.43069	4.36574	1.22585	213	355	97	186	174	382	307	140	8	Slit2	20563	chr5	47983155	48306282	8676	+	P7849	NM_001291228	TSS22733	protein_coding	Drad-1| E030015M03Rik| E130320P19Rik| mKIAA4141| Slil3| slit-2	slit homolog 2 (Drosophila)	Slit2
14819	Nbl1	1.37642	0.455604	0.331006	0.316144	0.21225	0.0175415	0.59418	4.03701	4.49794	2.90286	4.14652	4.24155	3.22772	4.60843	2.83661	4.53395	4.68386	3.59329	0	210	208	50	243	70	188	180	79	0	Nbl1	17965	chr4	139082292	139092970	1762	-	P18586	NM_008675	TSS19150	protein_coding	D4H1S1733E| DAN| Dana| NO3	neuroblastoma, suppression of tumorigenicity 1	Nbl1
11910	Fam227b	1.1486	0.376318	0.327633	0.795097	0.287064	0.0260252	0.94399	3.53482	3.7347	2.12485	3.69331	3.75379	1.22581	0	4.3809	3.20998	4.10384	2.07818	2.70556	150	145	8	0	226	70	118	23	33	Fam227b	75823	chr2	125983483	126152004	1858	-	P8079	NM_029455	TSS22375	protein_coding	4930525F21Rik	family with sequence similarity 227, member B	Fam227b
5200	Eef1e1	1.80301	0.589171	0.32677	0.243485	0.533937	0.010434	0.766302	2.51112	3.36153	1.74787	1.32877	3.10097	2.00448	1.28927	3.6024	3.39921	3.549	2.34012	0	19	88	18	15	127	81	78	29	0	Eef1e1	66143	chr13	38645691	38659028	1039	-	P14761	NM_025380	TSS13561	protein_coding	1110003A02Rik	eukaryotic translation elongation factor 1 epsilon 1	Eef1e1
6126	Apex1	1.43446	0.466275	0.325053	0.0439551	0.0835527	0.0157192	0.618159	4.7974	5.3179	3.69665	4.75172	5.06864	2.62949	4.56215	5.03817	5.4254	5.43069	4.62528	3.0053	326	378	31	235	363	356	307	169	42	Apex1	11792	chr14	50924949	50927188	1307	+	P11256	NM_009687	TSS12305	protein_coding	APE| Apex| HAP1| Ref-1	apurinic /apyrimidinic endonuclease 1	Apex1
8703	Rgl2	0.828982	0.269045	0.324549	0.399213	0.0087654	0.0440678	0.451156	4.69403	4.42344	2.79995	4.68188	3.84308	2.06343	4.92421	4.43458	4.45858	4.8092	1.87274	3.70603	310	155	19	305	235	178	197	19	72	Rgl2	19732	chr17	33929894	33937687	2940	+	P23792	NM_009059	TSS20030	protein_coding	KE1.5| Rab2l| Rgt2| Rlf	ral guanine nucleotide dissociation stimulator-like 2	Rgl2
13537	Sec24b	3.67342	1.17916	0.320998	0.00456353	0.761785	0.0197773	0.825878	3.40267	5.27979	3.64043	3.89197	5.55976	2.17457	3.089	3.06559	5.00041	5.22373	4.51467	3.32738	174	536	21	78	84	263	265	156	54	Sec24b	99683	chr3	129983185	130060907	4702	-	P13926	NM_207209	TSS16620	protein_coding	AI605202| SEC24	Sec24 related gene family, member B (S. cerevisiae)	Sec24b
12621	Zfp704	0.505423	0.161706	0.319943	0.000953457	0.0001937	0.00924029	0.111018	5.10807	4.12364	2.47952	5.19569	3.82566	3.20172	5.05947	5.06489	4.26868	4.2358	1.423	2.27782	448	153	49	336	370	155	130	12	23	Zfp704	170753	chr3	9427010	9610085	13844	-	P24317	NM_133218	TSS11030	protein_coding	C030026M03| C030034L19Rik| Gig1| Znf704	zinc finger protein 704	Zfp704
5462	Zfp429	1.92183	0.61418	0.31958	0.144996	0.423083	0.0299363	0.707453	2.23964	3.18212	1.53637	3.05671	2.74092	2.06343	1.50036	1.59385	3.07519	3.59888	1.81646	0	92	66	19	19	23	63	81	18	0	Zfp429	72807	chr13	67389328	67399767	2032	-	P13484	NM_001080941	TSS14017	protein_coding	2810487A22Rik| AI929863| Rsl2	zinc finger protein 429	Zfp429
9263	Hnrnpll	3.12697	0.9845	0.314841	0.0491455	0.943794	0.0477488	0.952494	4.1195	5.76426	4.09696	4.24667	5.16531	4.2151	4.38736	3.61278	5.57919	6.31039	3.6264	4.35153	226	405	105	207	128	397	571	81	116	Hnrnpll	72692	chr17	80029487	80062268	3050	-	P12495	NM_144802	TSS7143	protein_coding	2510028H02Rik| 2810036L13Rik| AI256697| AI852082| Hnrpll	heterogeneous nuclear ribonucleoprotein L-like	Hnrnpll
9808	Ldlrad4	3.21725	1.00833	0.313412	0.00930838	0.987634	0.00838298	0.850891	1.73758	3.42341	1.74954	1.95033	3.12965	2.46432	2.36166	0	3.55205	3.549	0.641987	1.589	36	90	27	43	0	91	78	4	12	Ldlrad4	52662	chr18	67933257	68255549	2493	+	P3780	NM_172631	TSS17210	protein_coding	8230401C20Rik| A430083H02| A430108L08Rik| C18orf1| D18Ertd653e| D330030L18Rik	low density lipoprotein receptor class A domain containing 4	Ldlrad4
2904	Gid4	0.787683	0.246648	0.313131	0.38807	0.0244429	0.0281851	0.404803	4.49968	4.15537	2.48021	3.88422	4.08927	2.00448	4.59125	4.8578	3.76721	4.51228	3.37685	1.22585	173	186	18	240	319	107	159	67	8	Gid4	66771	chr11	60417145	60445277	4400	+	P25786	NM_025757	TSS14392	protein_coding	4933439F18Rik	GID complex subunit 4, VID24 homolog	Gid4
17188	Slc25a26	0.652258	0.199243	0.305467	0.162594	0.0237908	0.010257	0.24388	3.62048	3.00399	1.29308	2.89635	2.94834	0.586954	3.77691	3.97675	3.01334	3.04852	0	2.27782	81	78	3	132	168	60	53	0	23	Slc25a26	67582	chr6	94500314	94604652	1919	+	P13912	NM_026255	TSS5670	protein_coding	4930433D19Rik| 4933433F13Rik| AW557176| D6Bwg0781e| Slc25a6	solute carrier family 25 (mitochondrial carrier, phosphate carrier), member 26	Slc25a26
201	AI597479	1.04151	0.316783	0.304158	0.852072	0.0179927	0.0168275	0.365369	3.15291	3.21159	1.49448	3.32074	3.54607	1.81162	3.36991	2.66756	2.81006	3.1854	1.97911	0	113	124	15	97	61	51	59	21	0	AI597479	98404	chr1	43098710	43115946	3457	+	P9081	NM_133818	TSS3762	protein_coding	.	expressed sequence AI597479	AI597479
5907	Pde12	1.00668	0.306035	0.304005	0.976722	0.0460572	0.00508708	0.314911	3.63315	3.64275	1.92492	3.399	3.72588	2.12007	3.18375	4.13645	3.66364	3.53198	2.59557	0	120	142	20	84	189	99	77	36	0	Pde12	211948	chr14	26664117	26669846	3529	-	P16424	NM_178668	TSS20935	protein_coding	2'-PDE| E430028B21Rik	phosphodiesterase 12	Pde12
11051	Ndufa8	1.01389	0.30511	0.300931	0.901579	0.00700234	0.0109486	0.654328	6.38107	6.40097	4.66847	6.49889	6.53101	2.12007	6.37877	6.25528	6.10671	6.52554	5.07844	5.25382	1124	1062	20	854	859	576	664	234	222	Ndufa8	68375	chr2	36036334	36049292	739	-	P13429	NM_026703	TSS10368	protein_coding	0610033L03Rik| AW261656	NADH dehydrogenase (ubiquinone) 1 alpha subcomplex, 8	Ndufa8
114	Rab23	1.97663	0.594332	0.300679	0.00963926	0.15469	0.00676705	0.526182	2.19924	3.18229	1.44858	2.14458	2.91577	2.06343	1.9229	2.47604	3.3666	3.22828	0	1.589	43	76	19	29	52	79	61	0	12	Rab23	19335	chr1	33719896	33742564	4487	+	P5526	NM_008999	TSS15127	protein_coding	AW545388| opb| opb2	RAB23, member RAS oncogene family	Rab23
20070	Fnta	1.27464	0.379088	0.297407	0.16961	0.0286914	0.00577127	0.445609	5.40444	5.75453	4.00505	5.67837	5.67856	4.48683	5.01292	5.4451	5.59687	5.96221	4.38522	2.27782	631	583	128	325	485	402	447	142	23	Fnta	14272	chr8	25998722	26015601	1881	-	P13406	NM_008033	TSS18232	protein_coding	FTA	farnesyltransferase, CAAX box, alpha	Fnta
6414	Chmp7	1.70673	0.505436	0.296143	0.143063	0.0980463	0.0393125	0.366617	4.31734	5.08858	3.33294	3.8043	4.60031	1.66705	4.48362	4.55258	4.90143	5.58302	3.82489	3.68741	163	270	13	222	256	245	342	94	71	Chmp7	105513	chr14	69716979	69732570	2706	-	P3024	NM_134078	TSS12119	protein_coding	4930596K11Rik| 6330407G04Rik| AI450338| AW550775	charged multivesicular body protein 7	Chmp7
5272	Ogn	1.69989	0.499088	0.293599	0.0889527	0.0373663	0.0263511	0.601844	2.87074	3.63619	1.86811	2.92686	3.08641	2.41989	2.91578	2.76391	3.63654	4.03304	0.506255	2.0635	83	87	26	68	66	97	112	3	19	Ogn	18295	chr13	49608071	49624500	2540	+	P26499	NM_008760	TSS26621	protein_coding	3110079A16Rik| mimecan| mimican| OG| OIF| SLRR3A	osteoglycin	Ogn
19516	Hirip3	1.36178	0.399002	0.293	0.221902	0.14692	0.0431178	0.22598	3.4335	3.87899	2.10797	3.58269	3.67814	3.37463	2.8009	3.75086	3.69024	4.20392	0.641987	0	138	137	56	62	142	101	127	4	0	Hirip3	233876	chr7	126861972	126865122	2511	+	P17392	NM_172746	TSS2539	protein_coding	B130036O03| C86302	HIRA interacting protein 3	Hirip3
1944	Gm10778	0.855276	0.248277	0.290289	0.573585	0.00873345	0.0418339	0.0366059	2.9732	2.74767	0.963229	2.50965	2.40784	1.58894	3.12128	3.19565	3.28169	2.35534	0.880267	0	59	50	12	80	93	74	30	6	0	Gm10778	100233208	chr10	81649069	81826490	9450	+	P25914	NM_001142963_1	TSS21822	protein_coding	ENSMUSG00000074860	predicted gene 10778	Gm10778
19003	Lrrc32	2.6084	0.751082	0.287948	0.00852549	0.324649	0.00693326	0.837822	4.74582	6.12899	4.33287	4.97255	5.85853	3.35116	4.8297	4.36869	6.04106	6.42773	4.58373	4.71548	382	662	55	285	224	550	620	164	151	Lrrc32	434215	chr7	98494222	98501830	3816	+	P5878	NM_001113379	TSS3090	protein_coding	AI426318| D11S833Eh| D7H11S833E| EG434215| Garp	leucine rich repeat containing 32	Lrrc32
5274	Iars	1.49154	0.424816	0.284816	0.216706	0.00960987	0.0293428	0.809436	4.36447	4.94128	3.12938	4.35723	4.75558	3.17523	4.06109	4.62107	4.44303	5.43984	3.39618	2.74211	245	302	48	163	269	176	309	68	34	Iars	105148	chr13	49682130	49734267	4396	+	P12694	NM_172015	TSS1978	protein_coding	2510016L12Rik| AI327140| AU044614| E430001P04Rik| ILRS	isoleucine-tRNA synthetase	Iars
12451	Zfp64	1.09674	0.29777	0.271503	0.821664	0.125391	0.0215491	0.683565	2.30066	2.43389	0.552932	2.60708	2.84835	0	2.84022	0.610301	2.35802	1.9568	1.26375	0	64	72	0	64	6	35	21	10	0	Zfp64	22722	chr2	168925361	168955587	2753	-	P16618	NM_009564	TSS3289	protein_coding	.	zinc finger protein 64	Zfp64
16054	Rnf34	1.47978	0.40092	0.270932	0.00670973	0.00161377	0.000826624	0.497976	4.24013	4.80552	2.92152	4.2766	4.86197	3.20172	4.18843	4.25393	4.61947	4.91799	3.14514	2.22715	231	326	49	179	206	200	213	56	22	Rnf34	80751	chr5	122850188	122868945	1954	+	P10548	NM_030564	TSS27556	protein_coding	AW061037| AW536122| BC004042| C88279| RIFF	ring finger protein 34	Rnf34
18166	Zfp111	0.703695	0.185377	0.263433	0.050447	0.00184954	0.000203321	0.208843	3.037	2.53002	0.605533	3.26212	2.49859	1.00299	3.07259	2.72614	2.48499	2.60355	0.641987	0	108	54	6	77	64	39	37	4	0	Zfp111	56707	chr7	24193215	24208149	7134	-	P10487	NM_019940	TSS18551	protein_coding	.	zinc finger protein 111	Zfp111
4435	Timm9	0.880793	0.229803	0.260905	0.722321	0.0446341	0.0355953	0.542342	4.23861	4.05549	2.11708	4.17857	4.08927	2.22708	3.47357	4.77698	3.3666	4.49482	2.84102	0.223259	215	186	22	105	301	79	157	44	1	Timm9	30056	chr12	71123172	71136675	1117	-	P18085	NM_001024854	TSS5554	protein_coding	2810011L15Rik| Tim10a| Timm10	translocase of inner mitochondrial membrane 9	Timm9
21712	Ccnb2	1.22823	0.31888	0.259626	0.593757	0.136842	0.0128982	0.438416	2.98114	3.27772	1.33223	3.01471	2.77763	2.00448	1.59535	3.6536	3.52275	3.42545	1.34557	0	89	68	18	21	132	89	71	11	0	Ccnb2	12442	chr9	70407689	70421554	1541	-	P12408	NM_007630	TSS5732	protein_coding	CycB2	cyclin B2	Ccnb2
13907	Unc13b	0.857818	0.215526	0.251249	0.461924	0.00506982	0.0101702	0.138377	2.74642	2.52517	0.532354	2.44787	2.03594	1.22581	2.67607	3.05038	2.70963	2.7283	0	0	56	36	8	56	83	47	41	0	0	Unc13b	22249	chr4	43058984	43264873	6712	+	P22948	NM_001081413	TSS13090	protein_coding	Munc13-1| Munc13-2| Unc13a| Unc13h1| Unc13h2	unc-13 homolog B (C. elegans)	Unc13b
2505	Egfr	4.07119	1.0144	0.249165	0.0042194	0.984042	0.00337637	0.595759	2.03474	4.06019	2.05536	2.98602	3.94342	2.91206	0	1.75258	4.08042	4.14918	1.97911	0	87	167	39	0	27	135	122	21	0	Egfr	13649	chr11	16752203	16913907	5965	+	P25125	NM_207655	TSS3963	protein_coding	9030024J15Rik| AI552599| Erbb| Errb1| Errp| wa-2| wa2| Wa5	epidermal growth factor receptor	Egfr
1151	Hmga2-ps1	0.587974	0.144274	0.245374	0.0511795	7.97556e-05	0.0370793	0.253222	5.10071	4.33454	2.30759	5.22668	3.38887	1.81162	5.01292	5.0535	4.70021	4.58832	2.66096	2.32677	458	110	15	325	367	212	168	38	24	Hmga2-ps1	15365	chr1	176834624	176836133	1510	-		NR_037996	TSS19565	misc_RNA	EG666235| Gm7996| Hmgic-ps1| [y]i-c	high mobility group AT-hook 2, pseudogene 1	Hmga2-ps1
22117	Epm2aip1	0.953066	0.230315	0.241657	0.843013	0.00579884	0.0201329	0.141684	4.25468	4.18533	2.13636	4.22842	3.60853	2.77769	3.91221	4.55258	4.59856	4.18228	1.49649	1.81168	223	130	35	146	256	197	125	13	15	Epm2aip1	77781	chr9	111271845	111279091	7247	+	P17420	NM_175266	TSS6233	protein_coding	A930003G21Rik| mKIAA0766	EPM2A (laforin) interacting protein 1	Epm2aip1
18032	Ercc2	1.28781	0.300722	0.233514	0.267432	0.0239707	0.00249823	0.485797	4.08905	4.45396	2.35555	4.42827	4.16049	2.66799	4.2111	3.46008	4.49676	4.66056	2.66096	1.41882	258	196	32	182	114	183	177	38	10	Ercc2	13871	chr7	19382039	19395692	3547	+	P1462	NM_007949	TSS18592	protein_coding	AA407812| AU020867| AW240756| CXPD| Ercc-2| Mhdarco15| RCO015| XPD	excision repair cross-complementing rodent repair deficiency, complementation group 2	Ercc2
12800	Lhfp	1.22352	0.283467	0.231682	0.752081	0.33097	0.00537657	0.915773	3.60621	3.89724	1.78746	2.89635	4.15352	1.58894	4.78001	0.690945	3.52275	3.94579	2.41784	1.00303	81	195	12	275	7	89	105	31	6	Lhfp	108927	chr3	53041547	53261679	2089	+	P5608	NM_175386	TSS24104	protein_coding	2810489O06Rik| AI194968	lipoma HMGIC fusion partner	Lhfp
16334	Zfp12	1.08505	0.248232	0.228774	0.776692	0.00175243	0.0437594	0.346481	3.19053	3.3083	1.18029	3.09752	2.58397	1.87881	3.12128	3.34018	3.19147	3.86657	1.08471	0	95	58	16	80	104	69	99	8	0	Zfp12	231866	chr5	143235163	143248834	5276	+	P22718	NM_001289590	TSS21744	protein_coding	C530015C18| Krox-7| Zfp-12| Znf12	zinc finger protein 12	Zfp12
12131	Apmap	1.14407	0.256507	0.224206	0.744657	0.0669834	0.0376633	0.59511	4.2807	4.47487	2.31777	3.99636	3.98325	1.94301	3.54671	4.93847	4.12983	5.06127	2.29964	2.62956	188	172	17	111	338	140	236	28	31	Apmap	71881	chr2	150583081	150608523	2190	-	P19645	NM_027977	TSS20723	protein_coding	2310001A20Rik| AI314817	adipocyte plasma membrane associated protein	Apmap
6372	Pbk	0.759053	0.1658	0.21843	0.414276	0.0136896	0.0277747	0.432996	2.74509	2.34736	0.152605	2.33863	2.45393	0.223246	2.51532	3.22303	1.52931	2.78685	0	0.223259	51	52	1	49	95	16	43	0	1	Pbk	52033	chr14	65805911	65817822	1646	+	P19662	NM_023209	TSS25441	protein_coding	2810434B10Rik| AW538537| D14Ertd732e| TOPK	PDZ binding kinase	Pbk
1900	Lmnb2	1.49436	0.313699	0.209922	0.310629	0.151874	0.0117422	0.842637	3.36823	3.94775	1.69568	3.88422	3.77209	1.41877	1.54863	3.73192	3.65015	4.32741	2.59557	0	173	147	10	20	140	98	139	36	0	Lmnb2	16907	chr10	80901363	80918245	3371	-	P6084	NM_010722	TSS22742	protein_coding	.	lamin B2	Lmnb2
18010	Mypop	3.43521	0.713359	0.207661	0.0451989	0.179276	0.0304553	0.986689	0.553157	2.33356	0.0658569	0.907124	1.65691	0	0	0.610301	2.2188	2.87045	0.189185	0	11	25	0	0	6	31	46	1	0	Mypop	232934	chr7	18991245	19001766	2175	+	P5400	NM_145579	TSS16043	protein_coding	Myodysa| P42pop	Myb-related transcription factor, partner of profilin	Mypop
13988	Nr4a3	4.78049	0.973434	0.203627	0.00485169	0.954258	0.00596336	0.870502	1.87324	4.1304	1.8344	0.967077	3.69743	2.17457	2.36166	1.96206	4.29491	4.31751	0	2.37412	12	139	21	43	33	158	138	0	25	Nr4a3	18124	chr4	48045305	48086446	5569	+	P6375	NM_015743	TSS14713	protein_coding	AI573420| CHN| CSMF| MINOR| NOR-1| Nor1| TEC	nuclear receptor subfamily 4, group A, member 3	Nr4a3
22556	Firre	0.419051	0.0839212	0.200265	0.16537	0.0533341	0.00490902	0.157698	3.57482	2.32002	0	2.78417	1.90933	0	3.16839	4.31245	2.32446	2.63577	0	0	74	32	0	83	215	34	38	0	0	Firre	103012	chrX	50563120	50635321	5815	-		NR_015505	TSS20878	lncRNA	5830467J12Rik| 6720401G13Rik| AW048145	functional intergenic repeating RNA element	Firre
11817	Nusap1	0.911369	0.180303	0.197837	0.787284	0.0596539	0.0021946	0.350987	4.4964	4.36251	2.02489	4.27066	4.37331	1.66705	3.67185	5.15649	4.50427	4.19314	2.9756	0.223259	230	229	13	122	395	184	126	49	1	Nusap1	108907	chr2	119618298	119650160	2960	+	P24063	NM_133851	TSS23920	protein_coding	2610201A12Rik| AI481307| ANKT| AW547774| BB165529| BM037| LNP| NuSAP| Q0310| SAPL	nucleolar and spindle associated protein 1	Nusap1
2934	Prpsap2	0.634501	0.116677	0.183888	0.321147	0.0461585	0.00694086	0.129709	4.02864	3.37234	0.929239	2.98602	2.84835	1.11869	3.97538	4.66165	3.53748	3.61512	1.34557	0	87	72	7	153	277	90	82	11	0	Prpsap2	212627	chr11	61729650	61762088	1867	-	P2708	NM_001164244	TSS16326	protein_coding	A230054F23Rik	phosphoribosyl pyrophosphate synthetase-associated protein 2	Prpsap2
1307	Fbxo5	0.651497	0.114834	0.176261	0.224516	0.0176422	0.00330737	0.177027	3.2007	2.58253	0.0783172	2.33863	2.88246	0.223246	3.55854	3.42515	2.2188	2.5706	0	0	51	74	1	112	111	31	36	0	0	Fbxo5	67141	chr10	5799158	5805465	1807	-	P22139	NM_025995	TSS20820	protein_coding	2510044I10Rik| C85305| Emi1| Fbxo31	F-box protein 5	Fbxo5
11784	Bub1b	0.942313	0.165264	0.175381	0.803083	0.000731834	0.0170685	0.314706	2.67547	2.58975	0.0783172	2.91169	1.80651	0.223246	2.53941	2.54274	2.85777	2.87045	0	0	82	29	1	50	55	53	46	0	0	Bub1b	12236	chr2	118598211	118641592	3669	+	P17675	NM_009773	TSS19116	protein_coding	AU045529| BUBR1	BUB1B, mitotic checkpoint serine /threonine kinase	Bub1b
9802	Cep76	1.66896	0.292495	0.175256	0.262561	0.101813	0.0242942	0.650325	1.85183	2.59078	0.0783172	1.4174	2.1241	0.223246	1.10785	2.58556	2.29009	3.1412	0	0	21	39	1	12	57	33	57	0	0	Cep76	225659	chr18	67617397	67641336	3979	-	P12802	NM_001081073	TSS23364	protein_coding	6230425F05Rik| 9630013E05	centrosomal protein 76	Cep76
3325	Myo1d	1.4239	0.244997	0.172061	0.295814	0.0277598	0.0155261	0.468545	2.90637	3.41622	0.877213	3.15019	2.83099	0.739356	3.214	2.11603	3.85212	3.38811	0	1.50642	99	71	4	86	38	114	69	0	11	Myo1d	338367	chr11	80482127	80780025	5353	-	P19136	NM_177390	TSS14836	protein_coding	9930104H07Rik| AW544947| D11Ertd9e| myosin-1d	myosin ID	Myo1d
21478	Alg9	2.16871	0.362344	0.167078	0.0123827	0.0232658	0.00422643	0.708601	3.20127	4.31811	1.7367	3.00044	4.14652	0.586954	3.2289	3.35263	4.12009	4.6289	2.66096	1.11874	88	194	3	87	105	139	173	38	7	Alg9	102580	chr9	50775225	50843639	2778	+	P20670	NM_133981	TSS25814	protein_coding	8230402H15Rik| AI747665| B430313H07Rik| Dibd1	asparagine-linked glycosylation 9 (alpha 1,2 mannosyltransferase)	Alg9
5136	Irf4	1.86735	0.299771	0.160533	0.0860337	0.036621	0.00722044	0.555571	1.95005	2.85104	0.211982	1.1333	2.81342	0.416532	2.09531	2.35751	2.39083	3.22828	0.189185	0	15	70	2	34	47	36	61	1	0	Irf4	16364	chr13	30749258	30766927	4683	+	P20161	NM_013674	TSS20055	protein_coding	AI385587| IRF-4| LSIRF| Spip	interferon regulatory factor 4	Irf4
13984	Col15a1	1.12877	0.159988	0.141737	0.678867	0.0127879	0.0107269	0.351283	2.86721	3.04196	0.223246	2.1956	2.94834	0.586954	3.2289	2.98792	2.54451	3.4797	0	0	45	78	3	87	79	41	74	0	0	Col15a1	12819	chr4	47208012	47313165	5319	+	P14489	NM_009928	TSS11106	protein_coding	.	collagen, type XV, alpha 1	Col15a1
14673	Trnau1ap	1.82243	0.217193	0.119178	0.170789	0.00926589	0.0261796	0.703942	3.41269	4.27855	1.20973	3.82064	4.20159	1.50636	3.19896	3.11026	3.50788	4.83024	1.17701	0.877223	165	202	11	85	87	88	200	9	5	Trnau1ap	71787	chr4	132311763	132329538	1130	-	P4786	NM_027925	TSS23223	protein_coding	1110007F05Rik| AA387999| Secp43| Trspap1| WI1-2643G14.2	tRNA selenocysteine 1 associated protein 1	Trnau1ap
